# Supplementary material for: Ultrafast and Deep Saliva Proteome Reveals the Dynamic of Human Saliva With Aging by Orbitrap Astral Mass Spectrometer
Source: IET Nanobiotechnol. 2025 Jul 7;2025:6616433. doi: 10.1049/nbt2/6616433 (PMC12259315; doi:10.1049/nbt2/6616433)
Supplement: Supporting Information — Table S1: Identification of salivary proteome in the young and the aged. [file 6616433.f1.xlsx]

## Sheet: Sheet1 Protein quantitation
Protein_name	ProteinDescriptions	Gene Name	CV	YS1	YS2	YS3	YS4	YS5	YS6	YS7	YS8	YS9	YS10	YS11	YS12	YS13	YS14	YS15	YS16	YS17	YS18	YS19	YS20	YS21	YS22	YS23	YS24	YS25	YS26	YS27	YS28	YS29	YS30	YS31	YS32	YS33	YS34	YS35	AS1	AS2	AS3	AS4	AS5	AS6	AS7	AS8	AS9	AS10	AS11
KV621_HUMAN	Immunoglobulin kappa variable 6-21	IGKV6-21	0.775533		252.514	363.621			649.594	414.125		37.2699	139.583			55.8905		155.49	167.061	449.308	507.912	72.147	182.249	368.142	93.4467	150.705	194.141		178.772	109.822		28.7271	246.691		125.719	253.116	519.344	719.033				440.524	255.118		427.438	434.743	1107.5
CACB4_HUMAN	Voltage-dependent L-type calcium channel subunit beta-4	CACNB4	0.599316		73.8896		94.0351			87.5343	290.631		183.145	90.907		99.3287	180.014	256.844		41.9192		191.083			10.0176	103.429	101.808			44.815	129.718	155.023	52.2157	245.006	145.18	105.395	111.839	105.352	17.7798			132.822		123.742		29.7981			42.4683
SCD_HUMAN	Stearoyl-CoA desaturase	SCD	0.484527	618.743	234.811	275.882	402.435		262.961	369.991	780.786	428.377	726.509			206.11	305.838	168.688		342.093	364.863	303.856		198.469		655.297		641.929	437.045	204.428	559.052	266.914		462.638			427.825			169.048	301.719								355.8
DHSD_HUMAN	Succinate dehydrogenase [ubiquinone] cytochrome b small subunit, mitochondrial	SDHD	0.551992	224.617	257.475	320.008	200.393		218.888	414.482	299.171	410.076	257.827	339.537	564.508	156.957	256.883	248.988		189.295			318.767	129.309	328.796	255.308	163.818	398.202			430.664	245.206	327.736	448.955			460.051	200.162	263.046	405.087		241.597	417.785	121.381				1050.84	546.883
SOCS6_HUMAN	Suppressor of cytokine signaling 6	SOCS6	0.349098		472.268	221.326	439.026		374.248	547.869	529.52	217.486	563.942			507.537	375.673	404.085		439.254	617.44	630.517				719.769	352.816	352.243	719.724	554.347	851.831	628.245	360.626	258.597	532.564	546.521	491.244	619.05				460.684	204.936	679.565				882.985
RRP8_HUMAN	Ribosomal RNA-processing protein 8	RRP8	0.398427	134.716		195.045	295.146			219.137		240.049	153.241	103.105	199.945	236.988				250.937	151.515	230.058		141.229		240.393	255.991			154.479			161.977	285.602	232.749		370.07			72.9423		198.618
ZC3H1_HUMAN	Zinc finger C3H1 domain-containing protein	ZFC3H1	0.853851		51.7496	6.78943	49.0422		67.8174		49.574	47.6707	12.8823	115.308	12.8709		42.6939			6.68099	7.92349		47.0437	17.1426	265.086	57.3694	85.6064	130.342				42.5069	33.1455		62.0507			127.172	9.40635			123.222
GANP_HUMAN	Germinal-center associated nuclear protein	MCM3AP	1.25619	226.514	267.761	165.281			116.283		269.263	3693.69	228.443	147.248	998.228	309.684	314.847	761.921		487.49	365.021				903.801	379.443		259.938	983.584	943.03	1216.57	378.819	179.987			309.647		340.561		353.581			292.453						207.161
LIPA3_HUMAN	Liprin-alpha-3	PPFIA3	0.324969	193.808	216.311	140.707	133.653	198.832	117.698	141.836	211.016		171.073	85.7337		112.379	204.128		127.073	110.431	170.022	135.978	113.24		186.662	179.606	146.194	102.035		199.021	286.764	264.862	143.393		136.845		200.715					86.2005							131.336
SPF30_HUMAN	Survival of motor neuron-related-splicing factor 30	SMNDC1	0.444515	109.988	122.699	167.628	60.6896			124.653		250.923	96.3594	175.238	167.541	128.981	110.005	192.797			78.3811		153.223	128.522	118.061	33.6208	141.214	140.048			29.4214		96.4744	57.5264	73.6361	110.391		125.073		198.356									121.381
RHBT1_HUMAN;RHBT2_HUMAN	Rho-related BTB domain-containing protein 1;Rho-related BTB domain-containing protein 2	RHOBTB1;RHOBTB2	1.00179		351.616					260.739			133.514		1035.96	332.39		185.803				73.2409		214.965		224.278	202.794	117.169	695.979		67.0157			321.539	107.234	87.7549	234.808	103.968	219.711	232.799				94.4224
GLSK_HUMAN	Glutaminase kidney isoform, mitochondrial	GLS	0.424893	270.62	300.26	142.321	127.005	184.985	106.238	65.4269		171.002		181.578	350.078	190.412					179.157	116.171	192.91	262.393	102.671		90.504	155.523			139.104			202.926	132.398	86.8152		136.12	186.369			145.499			275.01
MATN4_HUMAN	Matrilin-4	MATN4	1.73674	456.323		276.888		75.1215	321.543	190.679	139.012	708.773		144.647	378.958		259.837		3223.68	379.576	316.302	156.015	218.584	337.829	521.414			261.565					168.536				481.572			137.602			342.15				4791.14	2762.39	181.438
HERC2_HUMAN	E3 ubiquitin-protein ligase HERC2	HERC2	0.549557		150.262		139.505	17.4726		74.9246			24.5934		19.1766		54.1291		85.3238	66.4482						92.7999	103.985	39.1189		110.775	42.6028	51.141	66.3857		60.7451		120.026					66.8617	210.619			73.8094			11.0422
GNA14_HUMAN	Guanine nucleotide-binding protein subunit alpha-14	GNA14	0.66955	67.947	69.9983		86.6217		102.578	68.1294		88.8542	82.5651		370.004	52.2877	52.0906				39.0632	80.4524			116.036			60.4926		48.854		25.7462	46.477		70.5499	45.3266											78.711		48.576
SG1D1_HUMAN	Secretoglobin family 1D member 1	SCGB1D1	2.14253		457.635		268.48		368.924			220.686				41.0564	109.677	195.692	679.255			203.701	630.849	62.7282	10981.1	223.972	343.594	514.77			341.26			216.72		439.266	290.584	535.914			813.973	470.194	1795.38		841.651	353.795		4100.59
IGF2_HUMAN	Insulin-like growth factor II	IGF2	1.45423	88.0729		43.0403	40.6665		288.595		112.79	284.099	33.8189				36.3798	83.6162	76.4218	55.3194	379.956	87.0992		78.435	247.255		79.2791					52.0701	70.9932		84.8052		67.6404				46.8609			44.5211		79.7717	1057.04
NU2M_HUMAN	NADH-ubiquinone oxidoreductase chain 2	MT-ND2	0.279557	500.37		564.164	475.705	277.365	429.006	366.512	535.688	413.922	617.406	358.904	640.093	627.426	728.221	588.8	540.406	661.474	630.921	590.163	517.54	408.52	388.471	416.615	539.1	463.885	613.928		415.435	570.433	508.275	587.711	284.139	591.467	519.614	544.396	201.705	522.229			213.811		295.112				506.523
NU6M_HUMAN	NADH-ubiquinone oxidoreductase chain 6	MT-ND6	0.338311	608.179	448.151	590.822	740.298		423.493	438.819	728.024	786.123	720.906	591.716		593.12	585.045	1226.54			486.48	966.007	289.855	320.026	545.761	720.898	579.887	345.047	780.805		822.6	663.61	537.585	845.391	290.096	396.93		637.31		714.555	615.65	334.284		633.695					585.638
GCR_HUMAN	Glucocorticoid receptor	NR3C1	0.534953			240.88	148.529	664.188		236.326		219.649	114.363	155.565	443.04	188.188	70.3519	219.143	157.777					377.276			393.238		75.0399			357.312	200.058		242.422	201.356			514.403			295.531	239.128
FCG3A_HUMAN	Low affinity immunoglobulin gamma Fc region receptor III-A	FCGR3A	0.883654		2882.07	1292.11		4068.09		899.331	678.854								412.958		684.239	303.573	1025.22	4547.27		294.378	321.191		373.963	931.523		522.975				1085.15	1349.56	408.177	3396.1			356.63	1269.73	451.933		1252.51	1718.75
CP3A4_HUMAN	Cytochrome P450 3A4	CYP3A4	0.678659	582.772	787.31	634.462	421.96	690.319	330.707	231.815			150.385	505.828		492.648		556.945		311.38	926.712	1153.11	135.09		865.112	869.564	650.406		1702.93			1198	1622.68	565.873	483.784	410.419	539.404	1158.71	681.672	682.769
DERPC_HUMAN	Decreased expression in renal and prostate cancer protein	DERPC	1.11499	137.221	103.365	184.669	72.0118	315.746	55.6022	130.093		265.262		58.7987	548.631	136.17	92.0147	384.122			98.1165	62.6508		548.498	224.036			185.519		107.079		141.008	49.8296		49.6165	166.248	326.489	111.079	353.032	167.333			466.847			196.896	1625.1
TPC2A_HUMAN;TPC2B_HUMAN	Trafficking protein particle complex subunit 2;Trafficking protein particle complex subunit 2B	TRAPPC2;TRAPPC2B	0.356097	231.717	370.093	139.429	149.17	453.042			283.401	489.103	554.67		170.376	311.188	386.742	323.291	462.162		315.036	359.938	381.035	268.778	453.316	475.965	211.015	160.187	571.099		378.895	292.446	219.795		383.921	493.099		351.394	162.985			260.347	336.048		269.133	213.664
CD37_HUMAN	Leukocyte antigen CD37	CD37	0.740103		139.477			424.07		221.109	89.0721	559.458		52.7344	681.109	197.807	216.732			141.949		117.86	184.088	502.172					54.394	94.6929		189.709				222.487	271.332	140.602	586.301			159.769	706.997			313.328
LYAM1_HUMAN	L-selectin	SELL	0.773303	78.8671	259.072	179.394	167.079			321.81	231.623				1279.1	202.372	194.84	509.933			402.847	130.114	93.6919	504.488		184.604	143.906	98.6255		478.514					168.106	275.398			281.536	186.357			428.08			149.743			45.0182
CBPN_HUMAN	Carboxypeptidase N catalytic chain	CPN1	0.97486	227.436	136.79	89.3187				76.8692	88.6535	426.805		171.946	556.286	91.0513	80.364	210.158			1157.96	107.088		151.954		104.226	101.857				166.786				101.163	172.447	221.853	67.3176	190.77									613.615
EPB42_HUMAN	Protein 4.2	EPB42	1.03794	50.6702	144.727	154.029	168.647			78.3283	47.9889			37.0294	181.548						349.401	71.4259	150.83			70.6013		29.086	187.176		78.6781				38.0002	132.785	701.411						151.094	535.28		164.728	654.504	686.713
SL9A1_HUMAN	Sodium/hydrogen exchanger 1	SLC9A1	0.796239	164.847		132.51	169.149		152.025		105.177	444.102	76.7965	112.813		195.762	118.073	60.1812	178.535		127.665	85.1101	127.231	170.808	535.695		19.7568	12.9149	439.004			40.596	59.8096	282.757	52.9997	60.0329		41.0545				145.105	217.357			71.2624			144.749
CP3A5_HUMAN	Cytochrome P450 3A5	CYP3A5	0.462809	696.694	679.298		673.438	237.568	542.566					651.863	262.774	508.575	85.4693	615.984			737.45	851.093	466.569	919.992	862.599	705.016	662.319	286.283	1234.5			934.835	774.857	831.583	599.102	636.779	701.494	625.548	489.941	271.997						845.449
SAT1_HUMAN	Diamine acetyltransferase 1	SAT1	0.470997			299.813	436.265			267.575	241.045	204.347	294.351	216.92		302.335	283.684	427.439	259.678		243.023	457.04		175.189	484.812		316.406	258.535	634.571		498.508	191.639	371.215		311.206	344.748	256.069	348.295		1020.66						456.579
HEMH_HUMAN	Ferrochelatase, mitochondrial	FECH	0.329621	148.75		136.357			264.04	134.599	216.7	191.517	115.775	163.655		159.719	147.169			131.357	200.447	231.884	177.604		171.095		79.9604						175.716	261.988	143.184			189.135		116.502		177.536				209.388			163.927
IBP5_HUMAN	Insulin-like growth factor-binding protein 5	IGFBP5	1.12208	169.799	277.537	76.0509			357.967	66.7432		634.819	90.5664	55.823			54.4066		57.5332	120.245	115.499	179.388	196.012	178.151	879.185	87.0902		42.3985					89.7505				138.775	163.614		196.955							1275.6	831.639	227.747
CD82_HUMAN	CD82 antigen	CD82	1.22816	236.701	148.912	215.637	55.2681	182.636	268.052	123.771	112.437	337.419	51.3239	75.2766	173.032		120.044		246.997	261.304	194.418	106.26	56.1344	169.775	366.329			214.419				127.572			92.6323	63.5901	252.551		16.966	148.466						85.048	1573.4	572.927	225.91
T4S1_HUMAN	Transmembrane 4 L6 family member 1	TM4SF1	0.873426		422.876		528.374			323.572	513.256				307.195	404.61		663.143			222.92	536.296				364.819				400.908	777.298	372.671		2330.7	187.709	485.067	403.541	556.393
DUT_HUMAN	Deoxyuridine 5'-triphosphate nucleotidohydrolase, mitochondrial	DUT	0.499155	171.625	173.478	382.867	119.508	395.016		189.066	166.029	214.264	159.139		198.133				306.91	140.73	125.16		254.395	171.148	140.796		107.68	196.758		251.992			106.604		152.759	315.603	224.696	168.645		153.133			379.666			246.05
TIMP3_HUMAN	Metalloproteinase inhibitor 3	TIMP3	1.67488	2629.76	127.237	89.1116	46.9589		113.146	89.1311	61.424	132.498	68.621	109.6	81.4432	166.534		159.765		283.836		128.563	218.015	214.918	317.914	81.2778		77.4031					348.704	297.093	121.777	140.779		234.484
COIL_HUMAN	Coilin	COIL	0.461189	162.424		147.367	258.413				78.8521		252.079	116.808	157.892			184.75			79.2001	183.149				216.115	60.9106	169.652	112.052				118.265		151.398	154.461		203.168		302.78		105.977							62.0561
MMP12_HUMAN	Macrophage metalloelastase	MMP12	0.438067	165.273		178.028	169.13		314.569	154.782	303.502		419.928	278.931	607.01		96.0252	559.76			485.439	162.866		415.329	537.278	432.252					283.664	456.276	326.129				254.314	396.443	139.566		400.033				727.326				231.104
PK3CA_HUMAN	Phosphatidylinositol 4,5-bisphosphate 3-kinase catalytic subunit alpha isoform	PIK3CA	0.759493	99.9573	65.595		108.352	122.125	85.5		46.4009	104.088	84.4921	102.581		54.108	91.4569		95.1133		90.3592	76.4761		140.912	146.839		92.0646	42.3727		123.704			97.3507		130.209	15.7122		94.0008		57.771								526.947
GLIP1_HUMAN	Glioma pathogenesis-related protein 1	GLIPR1	0.647299		48.3359	42.892		139.9		137.48			39.6278		296.19		33.9278	95.9674			48.0154			107.968			163.615		131.516	124.301		55.8601		150.823	25.1288	74.5267		65.7621	250.45			64.9918	241.42			177.875
UB2R1_HUMAN	Ubiquitin-conjugating enzyme E2 R1	CDC34	0.571235	347.358		210.266	68.893					85.9035	110.94	104.464	51.4494		149.29	25.5743		237.627	242.682			72.9018	115.229	77.5891	98.0441		65.011	64.3954	126.598	133.309	101.776				210.069	142.596			88.5496					81.5606
PSN1_HUMAN	Presenilin-1	PSEN1	0.33878		311.878	254.325	148.434		145.391	252.523	149.937	371.799	246.111	116.616	328.275	241.245	162.785	315.776		231.132	329.928	293.025	251.217	285.462	337.63			141.715			283.938	103.681	175.572	106.083	145.965	294.883		250.144											284.501
GBG4_HUMAN	Guanine nucleotide-binding protein G(I)/G(S)/G(O) subunit gamma-4	GNG4	0.565222			153.686	172.716				219.668	711.728	372.732	317.647		84.9095	122.339	438.276		489.651	167.98	198.683		310.782		123.358		230.428				55.8802	409.981	158.447	163.12			126.739							226.957				374.309
CDK7_HUMAN	Cyclin-dependent kinase 7	CDK7	0.318261	147.421	217.789	184.299	203.143		241.902	236.536	216.384	176.732	173.467	120.314	359.692		205.544	271.152	253.312	110.821	212.212	177.276		180.356		157.263	410.44	130.284	306.654	219.579	287.609	188.872	188.024				259.232	218.237				252.135	337.551						104.6
SCNNG_HUMAN	Amiloride-sensitive sodium channel subunit gamma	SCNN1G	0.472443	6.27493	72.6517	60.5891		213.304	44.4905	143.439	121.598	65.2532	151.132	49.1795		77.905	116.132	136.743		182.46					105.73	174.017	63.7284				103.979	102.41	142.895		142.67		93.8194				77.8401
CLCN3_HUMAN	H(+)/Cl(-) exchange transporter 3	CLCN3	0.49715	305.846	55.8414	153.268		272.534	67.5939	100.651	85.4697	123.011	88.1952	133.03	99.0339	97.3135	92.3637	177.813	110.938		106.735	135.451	82.4482	116.275	146.344	60.6507	57.1587	95.3805			173.742	195.964	107.921	174.786	97.64	212.58	127.394			47.5142			302.651						177.282
G6PT2_HUMAN	Glucose-6-phosphate exchanger SLC37A1	SLC37A1	0.40186	150.427	203.681	124.264	145.844	80.2033		132.395			126.143	73.7849			180.291	227.919	332.775			222.793				147.57		100.511		122.804	261.766	151.037	153.513	203.247		87.7282		102.455	74.9636	89.3999	155.175		154.591			97.9383
RAB15_HUMAN	Ras-related protein Rab-15	RAB15	1.3334			340.056	515.108		1780.84	974.331			510.033	1228.66	523.683		436.8	459.342		643.271	392.455	411.521	515.207	402.477		315.738	535.535	962.089	745.847	468.694	805.004	389.598	846.139		972.553	909.838	1580.9	672.662		579.288		538.757		810.35		67.112		7086.25	1136.36
BPIB4_HUMAN	BPI fold-containing family B member 4	BPIFB4	1.68925		59.3995		301.665		158.122					140.494	187.259		148.241				242.123		3553.65	166.036	764.187	413.089	103.019	333.444	402.638		3184.53	408.722	242.042		137.478		217.3	164.263				4871.19	914.023	5977.65	2773.54	547.47			207.066
LMO4_HUMAN	LIM domain transcription factor LMO4	LMO4	0.508365	115.988	88.8655	90.8795	108.996		251.296	48.3672			257.901			40.687	91.8482		3.93505		99.5796	208.161		113.851	149.531	149.972		85.805					153.802		114.906	107.527			207.059	286.788			133.45	34.8231	219.044	75.5294			188.986
IRF9_HUMAN	Interferon regulatory factor 9	IRF9	0.63323			440.371	82.3877			106.639	112.639	172.093	72.6343		627.678		231.449	160.562			124.303			668.873				147.345	158.722		288.55	216.815	96.6881		112.276	376.929	105.032		352.546		160.999	285.668	415.171	262.932	196.902				242.716
PYRD_HUMAN	Dihydroorotate dehydrogenase (quinone), mitochondrial	DHODH	0.439981	158.979		94.1939	174.472	98.708	91.4119	129.882	157.527	106.912	53.2734	148.305	239.055	155.968	121.447	244.103	246.763	213.144	66.0442	151.919	137.424	384.973	192.61	231.439	154.494	176.613	302.253	102.118	138.278	252.209	55.3371		140.748	186.745					85.8006	137.519			71.1328	87.807			108.894
MUC2_HUMAN	Mucin-2	MUC2	1.01738			47.6133	366.188				32.2645	108.926	68.3386		77.033	59.1522	73.3873		112.679		63.3824	157.286	95.2749		225.357	103.589	136.327		185.803		164.178	126.567			87.9029	91.8077	67.7376	130.824		338.973	182.797	92.3742			517.703	32.5363
CALD1_HUMAN	Caldesmon	CALD1	1.22684		129.756	96.7195	128.425			117.195	39.9995	180.682	116.276	139.695		177.602		45.6311				89.7624	119.629	104.009	191.538	82.2915		86.2988	194.204		130.171	74.9513			141.792		78.0928			53.0093		33.6528					1037.12
ACK1_HUMAN	Activated CDC42 kinase 1	TNK2	0.530102		115.495				115.061	371.294	203.782	150.676	300.634	96.2206			231.953	193.072		73.8153		172.554			174.254	192.688	59.9596	232.35			118.624	179.297	245.953		72.2101	143.449	174.868		91.0938		89.5077	131.832		320.96
TLE5_HUMAN	TLE family member 5	TLE5	0.956658		1440.99	410.048	953.046		479.492	780.443	503.247	468.669	556.065	404.144		987.733	805.292		230.671	402.708		708.493			605.231			326.729	3715.78	1515.33	4077.67	1506.48	489.492		446.524					691.04									514.213
IRAG2_HUMAN	Inositol 1,4,5-triphosphate receptor associated 2	IRAG2	0.428317		63.0275			247.228	98.1398	102.231	69.1523	185.761			370.392	130.999			214.844	24.4927				242.113		217.633	128.266			184.883	105.91	114.668	74.2315		99.8577	183.918	158.856	111.398	226.196			187.485	178.994	97.3452	165.601	110.465
NPRL3_HUMAN	GATOR1 complex protein NPRL3	NPRL3	0.868416			74.1872	48.249	149.767	71.9427	164.972	20.7746	59.619	24.8937	105.899	98.7092	71.0438		45.0238		62.9708				107.477		62.2596	75.8934	97.4963	164.213			77.2176	49.0658	82.2172	107.791		63.6244	99.5875	215.439			126.36	160.654				585.916		85.9764
PHLP_HUMAN	Phosducin-like protein	PDCL	0.352287	623.341		319.538			244.128		390.673	232.447	385.971	374.537		484.741	306.472	403.604	305.911		307.324	348.921	294.288	345.459	404.027	312.344		290.18	724.807				235.926		256.329		500.729				311.819	593.815	207.138						422.182
BT1A1_HUMAN	Butyrophilin subfamily 1 member A1	BTN1A1	1.29431			654.482	983.124	1944.93			1288.62	1394.86	835.601	316.876				1116.42		2870.79	10515.3		1378.04	3302.62						798.245			347.258	863.978		526.428	460.952	1034.13						2390.36	749.115
MED21_HUMAN	Mediator of RNA polymerase II transcription subunit 21	MED21	0.69264		152.21		17.565	94.2573		123.804	14.8615	215.126	59.5852	48.3113		56.3203	50.0566	51.4469	281.019	79.7793		9.96693		79.6577		73.2823	145.489	133.457	245.881				53.5551				61.5412	19.6341	124.999	88.5734									66.8553
DYR1A_HUMAN	Dual specificity tyrosine-phosphorylation-regulated kinase 1A	DYRK1A	0.439479				135.126			297.486	222.891	189.777	206.73	285.388	249.252	94.2117				263.872		218.458		235.114	515.841	205.158	263.85	191.277					137.415		73.0555		133.634	71.7644	399.488	267.974								384.734
BYST_HUMAN	Bystin	BYSL	0.463619		471.226	234.039	308.279			187.333	408.625			228.048		158.351		340.138	128.318		203.103	413.977	152.439			254.305	252.134	183.624				233.06	352.749			249.959			52.5417
LAGE3_HUMAN	EKC/KEOPS complex subunit LAGE3	LAGE3	0.619239	327.794	119.136		69.6401		161.343	276.878	90.749	228.386	129.773		720.012	255.022	205.067	44.1767			297.976	124.098	165.715	480.262			108.393	244.66		179.953		200.453	120.199	77.3667	111.822	160.705		259.117	424.611	114.344		201.596					512.983
BLTP2_HUMAN	Bridge-like lipid transfer protein family member 2	BLTP2	0.586932	234.651	300.97	142.498	47.4263	171.086	70.2	168.1	321.003	127.952	120.401	162.627	261.648	209.737		132.331		91.8952	68.1777	83.6958	147.213	120.561	190.445	134.094	189.101	108.003	316.258		409.886	114.16	104.105	203.239	135.191	234.774	356.414	218.595	257.461		125.233		209.063		225.061	147.056
HERC3_HUMAN	Probable E3 ubiquitin-protein ligase HERC3	HERC3	0.427855	149.94	183.724	151.631	190.096		120.391	142.657	191.369	355.374	126.733	137.334		123.443	200.543	249.586		143.009	138.973			179.023	175.808				416.449		127.779	147.928	214.141		88.6742	199.594	103.861					86.1888			199.259	69.1723
RRS1_HUMAN	Ribosome biogenesis regulatory protein homolog	RRS1	0.335513	120.363		66.4791	121.806		128.552	169.993	122.173	144.821	231.135	129.017		37.5115	64.0128	154.228		170.935	61.0395	62.1915	150.855			74.9569	125.815	179.552			137.457		99.9235		160.79	154.311	123.034								221.604				153.401
NOMO1_HUMAN	BOS complex subunit NOMO1	NOMO1	0.712692	421.18	143.086	312.485			107.946	44.4593	193.415			28.9415	346.116		53.9378			311.279	161.409	131.198					200.746	575.801		201.217			215.506		80.5344	57.6283		136.009				135.638
RABE1_HUMAN	Rab GTPase-binding effector protein 1	RABEP1	0.518577		136.958	94.9299	70.4017		124.216	193.95	114.648	205.528	59.2852	166.345	338.037	96.0892	88.1068			109.536			145.658	159.976		158.081		96.8909	350.449				75.64		59.4621	84.2689			181.957	112.933				169.652
OASL_HUMAN	2'-5'-oligoadenylate synthase-like protein	OASL	0.551874	252.611		172.176	115.829				95.0113	144.192	107.509	55.7194	413.945	87.4499	140.537			117.75				399.341		74.9777	95.3448				124.391	128.525	153.091			224.104	184.393	158.993		382.018		137.982
DLG2_HUMAN	Disks large homolog 2	DLG2	0.417986		112.677	156.507	213.991		91.8519		247.6		165.145	115.674		140.491	254.029			164.646	146.561	140.472	160.898	85.0943	131.293	173.583	173.801	205.111					128.9			223.752		235.714		45.3858		141.793	203.867		144.007
CSRP2_HUMAN	Cysteine and glycine-rich protein 2	CSRP2	0.661769	114.918	103.78	386.618	110.597		82.6252	234.22	218.761		146.141	254.49		167.019	315.522		108.936	200.38	245.531	137.981	164.36	248.288	330.197		237.934			152.686		227.49	97.3498		132.96		139.768								9.13332	103.079
MEA1_HUMAN	Male-enhanced antigen 1	MEA1	0.424014	448.609	475.221	415.171	197.771		256.654	106.457	221.863	122.246			257.7	317.571	310.576	168.743							654.4	261.847	180.219	173.387		251.938	110.796	95.5613	435.281		311.404	337.242	127.432	233.076		311.677	282.363	422.371	112.562	272.554
KYNU_HUMAN	Kynureninase	KYNU	0.771295	149.654	184.955	205.236	81.405	353.165	128.665	67.8373	103.48			183.947	326.896		168.192	141.525	488.847	289.11	290.967	151.272		234.725				125.052			188.648		175.485	60.2991	87.4732		262.58					209.486				140.472	871.995	884.218
TYSD1_HUMAN	Peroxisomal leader peptide-processing protease	TYSND1	0.550005	121.9	140.43		139.674		242.366		136.102		76.8541	153.751		120.034	40.0014			66.5051		102.044	243.851		72.3854	216.799			453.354		221.06	126.176	71.2177		145.255	84.387		333.09		95.9756	178.036								266.026
CC50B_HUMAN	Cell cycle control protein 50B	TMEM30B	0.73189			60.4746			259.263	88.6518		107.197	99.3993	77.3965				166.034	51.4436	133.735		103.398		162.236	321.762	63.6208		65.5782			158.702		52.3267		132.798		155.129	71.6717									300.632
TTLL9_HUMAN	Probable tubulin polyglutamylase TTLL9	TTLL9	0.408187			105.68	104.01				60.6858			126.937	156.969	74.3772					170.039	167.776	49.9773	146.092		95.8813	183.092			188.546	206.186	103.872	123.817		77.368	118.968	59.075						120.405						143.927
CTL4_HUMAN	Choline transporter-like protein 4	SLC44A4	1.05176	382.925		95.9158	74.5833		242.503	42.2918		197.078			72.4114		125.98	8.29696		225.234	247.998	149.255	372.469	152.905	551.808		20.2696						94.0828	78.7677	82.2384		138.513										964.159
RHG15_HUMAN	Rho GTPase-activating protein 15	ARHGAP15	0.579171		140.332	132.349		347.571		318.394		305.063	18.4055		834.851	402.133	118.307	275.769		110.342				685.722	211.217		175.566	178.148	343.515		350.163	259.214				220.781	339.822		164.937	134.301			343.276			167.896			181.197
ZC12A_HUMAN	Endoribonuclease ZC3H12A	ZC3H12A	0.738834	88.5538	149.9	63.2593	207.661	513.391	96.5761	121.64					158.524	30.3792		201.069	486.484		81.9764	68.7423				146.071	83.5486	92.2			237.531	155.704	74.1205	218.741	157.569		146.577		391.732					180.887					139.896
CMPK2_HUMAN	UMP-CMP kinase 2, mitochondrial	CMPK2	0.80353	58.8157	88.5687	198.248		235.79	74.393		25.8329			66.1498	653.765	183.233	111.564	143.707		112.17	37.0635			298.798				41.5587				234.402	85.4342		48.3803	169.814	341.943					150.148	344.913			237.323
TP8L3_HUMAN	Tumor necrosis factor alpha-induced protein 8-like protein 3	TNFAIP8L3	0.40967		210.428	109.497	166.201			200.558	116.172		150.506			121.712	222.677	147.531			62.1164	155.785		99.8784			162.903					140.092	155.843	63.6027	132.001		278.719	216.139	111.611	69.8749		92.9462	217.062
MTX3_HUMAN	Metaxin-3	MTX3	0.437224	74.9995	60.964	71.1099	81.0853		77.106	83.1145	104.294		174.011	117.195		151.679	131.027	231.374	136.582			173.775	144.681				188.479	54.7151	200.745	169.791	133.627	124.255	165.746		89.1231	128.636		267.725		167.529	273.776	152.618		197.256					145.904
CC038_HUMAN	Uncharacterized protein C3orf38	C3orf38	0.425224	112.697	213.097	165.441	147.81		78.4946		145.607		193.856	276.565	110.384	188.488	177.506	159.152		58.975	271.42	134.421	87.8161	189.065	122.654	145.203		145.828				138.883	112.75		117.894	77.1557			116.655	36.866		125.304	225.593			88.3267			139.725
CE350_HUMAN	Centrosome-associated protein 350	CEP350	0.481553		29.3702		25.1807	156.558		105.61	49.5933	63.237	72.0291	147.775			123.508					79.6761		64.9847	100.391		46.1317	143.889			77.8584	84.4765	51.1837		137.446							136.758			147.191	101.234			49.8652
CARL1_HUMAN	F-actin-uncapping protein LRRC16A	CARMIL1	0.520697	101.514	196.996		214.842		91.3921	243.495	95.8514	205.12	218.694	282.733		224.579	118.007	507.757	191.131	52.3323	151.626		115.905	122.81		142.112	186.573	137.073		348.955		79.2384	166.03		321.194	170.74			198.941	120.474					454.72	148.14
ANO1_HUMAN	Anoctamin-1	ANO1	1.33215	135.827	249.517	106.042	146.97		422.517	158.752		755.006	133.449	167.88	281.581	121.352	338.994	327.744	65.6503	183.543	280.169	496.125	259.646	464.069	1338.54			142.119					61.4878			141.384	438.501			181.511							2550.3	1162.94	240.09
ZN470_HUMAN	Zinc finger protein 470	ZNF470	0.587183			1310.84	391.934			1239.93		281.433	584.405	1794.38		2333.93	1898.19		2407.8	818.982	1007.18	325.962		2336.37		755.363	630.556					1044.95			591.701		1333.29	592.98
TAPT1_HUMAN	Transmembrane anterior posterior transformation protein 1 homolog	TAPT1	0.475949	200.285	126.478						74.2989			53.9077		123.507	77.3533	100.195				55.5483	82.6025	253.643					85.9676			85.9442	25.0627	182.54	134.035	119.305	37.4121	140.657
ADCL2_HUMAN	Arylacetamide deacetylase-like 2	AADACL2	0.714618			62.5733	36.837	18.5951		74.3975		43.0102	78.3835				36.892	133.584		86.4471	116.956			35.3419	15.5019		120.141		122.293	33.504		101.977		120.961	14.1052			32.7429	27.6702					261.321	24.4924
UQCC3_HUMAN	Ubiquinol-cytochrome-c reductase complex assembly factor 3	UQCC3	0.62065		162.477	404.878	309.054	116.225	279.075	280.284	303.174	535.833	557.985	271.203						133.256	393.448	375.362			543.514	358.48	286.14	382.6	288.7				249.413		395.386					390.872		413.445			563.656	402.918	494.304
ELAP1_HUMAN	Endosome/lysosome-associated apoptosis and autophagy regulator 1	ELAPOR1	0.688726	148.891	176.332				239.566	144.2		238.025		85.335	196.22			395.068		154.146	215.065	88.1901	195.626	369.259	884.722		143.595	90.9127					84.1165			121.346	411.998	117.631	317.544	133.43					285.726				136.562
MBOA1_HUMAN	Lysophospholipid acyltransferase 1	MBOAT1	0.381888		384.887	336.339		534.108	234.633	375.053	217.688	302.547	229.747	264.657	552.19	443.103	436.585	215.022		209.297	205.559	162.859	165.248	407.411		224.146	668.909				515.734	351.222			363.481	150.502		212.58		431.451			519.65						461.682
SO4C1_HUMAN	Solute carrier organic anion transporter family member 4C1	SLCO4C1	0.712383	106.769	97.7384	99.4758	91.5778	458.231	96.9291	98.8745		189.674		53.2122	307.165	94.8797	43.8462	127.711	176.334	201.284	97.7335	52.1348	102.236	216.455	192.958		124.574		180.516	58.5795		117.155	103.762	55.498		104.324	259.097	27.7343	262.185				206.617			276.052			317.318
UBP43_HUMAN	Ubiquitin carboxyl-terminal hydrolase 43	USP43	0.395409	295.639	151.724	207.576	181.478		198.118	197.009	131.604	98.1268	98.2822	229.887	93.5145	172.623	175.934	200.831				269.645	429.807	132.718		185.792	161.047	111.349		319.678	230.666	276.892	266.525	167.534	243.296	91.786		171.095	77.1521	138.776					265.867				158.457
COX15_HUMAN	Heme A synthase COX15	COX15	0.386234	279.647	201.023	144.686	295.978	333.641	192.808	302.08	414.956	316.479	333.896			299.313	309.921	580.425	255.052		537.481	454.708	179.26	246.82		600.86	261.287		413.055			264.337	327.733	145.652	455.912	331.696	219.068	301.728	234.06	151.114
I2BP2_HUMAN;I2BP1_HUMAN;I2BPL_HUMAN	Interferon regulatory factor 2-binding protein 2;Interferon regulatory factor 2-binding protein 1;Probable E3 ubiquitin-protein ligase IRF2BPL	IRF2BP2;IRF2BP1;IRF2BPL	0.44161		184.697		200.82		100.523		115.079	129.11	72.3279		113.565	254.2	137.539	266.33	282.407	196.975		229.356				185.114		29.4448		94.7587	151.28	91.4005	192.934		149.036	260.739		150.827	398.42	189.627	190.501	178.989							256.173
CEA19_HUMAN	Carcinoembryonic antigen-related cell adhesion molecule 19	CEACAM19	0.330998	245.845	314.955	341.942	340.861			425.674	531.229	256.93	281.399	199.288	198.104		72.7165	201.128	410.075			236.946				392.151					118.577	330.442	480.453		347.788	433.055		307.875		306.046		423.25		399.497					400.194
NOP9_HUMAN	Nucleolar protein 9	NOP9	0.57109	78.0644	45.3209	61.4562	44.7153	134.044		52.4371	42.4792		13.739		108.34	17.1755	41.7268		38.744	164.628	31.9084		80.9685	100.873		30.0372			65.5755	74.2547					55.7812		76.2736	24.269	52.1834	69.1548		15.9182	44.9869	58.0516		17.1924
LDHD_HUMAN	Probable D-lactate dehydrogenase, mitochondrial	LDHD	0.456559	218.149		120.234	169.997		299.904	134.581	129.884			103.928			264.59			85.5264		198.887		122.987	109.623		206.927	165.917	224.465		391.902		167.473			201.898	278.52	63.5678		119.763		112.965		437.438		213.999
SAM9L_HUMAN	Sterile alpha motif domain-containing protein 9-like	SAMD9L	0.626997	96.9711	95.9929	82.0507		136.696			141.66	92.0172	13.019	46.559	276.674		97.214	42.6077	113.901			43.5072	60.0291	115.06		44.6019	35.1317					26.1568	27.6995		67.6545	107.867		53.8308					94.3886			138.107
FGRL1_HUMAN	Fibroblast growth factor receptor-like 1	FGFRL1	1.57794		228.285	405.257			716.78	294.203		2644.77	94.4238	259.026	426.964	36.881	120.801			318.667	288.139	122.194	638.675	507.185	1669.69			472.619					524.465		233.576		234.133						321.937			1146.03	5276.83	3072.68	216.756
TOM5_HUMAN	Mitochondrial import receptor subunit TOM5 homolog	TOMM5	0.628574	180.042	114.059	181.687						102.442		190.479		210.09	68.2431	439.442	98.5161			174.038	169.868	130.629	147.298	301.895	205.368	98.8805	297.255			144.023		749.883				181.677			301.458		62.7614
CGAT2_HUMAN	Chondroitin sulfate N-acetylgalactosaminyltransferase 2	CSGALNACT2	0.647753	45.0859	62.7585		28.1916	202.359		64.9011		344.484			371.294	115.485	73.5757	83.5428		59.9904	65.8474		46.7086	164.505		98.3316	51.839	76.5962		119.804	172.136	82.3401			63.5663	63.6152	136.655	46.4331	162.634	64.6583			186.152		104.114	102.625
ZFN2A_HUMAN	AN1-type zinc finger protein 2A	ZFAND2A	0.595395	46.1139		84.3241	21.286						129.994	162.602		58.7252	22.2063					161.866	90.2352			77.406	136.677		240.829		137.631	89.914	128.281		38.6547	105.583	128.931												55.1517
MET25_HUMAN	Probable methyltransferase-like protein 25	METTL25	0.53326		605.733		93.6475			374.017	238.415	653.261	339.742			167.076		206.06	181.634	163.096		274.435		352.192		265.807	64.4246	75.1911		195.664	192.965	384.654	153.228	230.182						289.937									165.37
KDF1_HUMAN	Keratinocyte differentiation factor 1	KDF1	0.544875	111.036	292.384	84.9183	190.284		196.861		212.186		254.462	144.798				146.149	65.4662	194.616	44.7491	187.146		150.349				130.201	232.873		253.027		88.6172	407.788	122.749			129.312	91.5488	83.7384	192.715		85.3291						90.2727
ZNRF1_HUMAN	E3 ubiquitin-protein ligase ZNRF1	ZNRF1	0.348084	106.364	80.1749	146.237	96.9698				125.068		46.4654	81.6198			120.578					103.238	203.165	77.1656		174.083	82.9765	84.3197	120.286	155.312	106.572	70.9564	149.39			87.1204		75.7599	110.602		92.8834	57.9772	84.2498						98.753
GMCL2_HUMAN	Germ cell-less protein-like 2	GMCL2	0.371393	797.668	950.96	1297.59	618.803			1171.61	405.14					1189.74	1010.39	207.765		1300.89		516.121	1614.23	819.61	533.121	780.033		1046.32	652.944	1559.58	484.85		734.334	986.597	1498.6	1397.79	901.502	705.755	1101.91	827.123	765.216	1376.12				1014.5
MFSD8_HUMAN	Major facilitator superfamily domain-containing protein 8	MFSD8	0.376315	284.596	212.162				157.819		199.752	288.268						162.681		252.657		210.451		163.952			239.761	267.429			417.952	405.759	113.056		114.949	208.26	352.78	191.368		168.358
MCFD2_HUMAN	Multiple coagulation factor deficiency protein 2	MCFD2	2.20073	255.12	234.583	406.899	126.759		1317.65	271.785	180.952	2176.3	151.601	388.846	217.741		169.932		217.792	518.233		102.547	558.634	377.03	1952.05			670.154	215.904				174.114		346.394	168.018	364.743			194.649			577.101				8757.38
KLDC4_HUMAN	Kelch domain-containing protein 4	KLHDC4	0.355018	260.862	259.768	485.216	485.67			422.425	621.066			510.267		324.238	336.555			283.807	385.783		215		254.44	384.437		355.635	225.025		209.592	421.155	218.123	419.799	301.297	432.811	350.249			240.588		325.616							478.224
PXL2B_HUMAN	Prostamide/prostaglandin F synthase	PRXL2B	0.57522	33.4854	15.4665	56.2715	162.072		144.016	20.4805	74.4335	78.4504					65.1801		75.3213			82.9514	143.762		222.312		148.425	103.622				60.6314	130.833	117.471	71.4599	50.9671		51.6849			113.077
ELP5_HUMAN	Elongator complex protein 5	ELP5	0.589369	149.131	139.69		108.31	304.724		82.1259	89.0185		109.715	116.68			84.1196	152.137	129.1		182.516	341.607	40.8279	182.319	72.0289	154.7	228.461				143.417	172.729	89.8296					262.237		120.689			193.608		234.941				114.187
PPIL4_HUMAN	Peptidyl-prolyl cis-trans isomerase-like 4	PPIL4	0.4005	313.53	243.631	217.654	219.384		81.4347	267.457	247.123			191.47		82.4585	138.265	352.634	410.638	200.139	367.936	113.029		267.128		207.133	245.683	73.2517		258.477	340.628	349.053	188.579	218.305	224.364	294.139	286.575	300.522		244.536				537.136					261.991
CHAC2_HUMAN	Glutathione-specific gamma-glutamylcyclotransferase 2	CHAC2	0.697856	148.418			116.931		25.1379		109.883					63.38	87.2886		112.823			33.7687	100.634	68.7095	67.9317	146.73	127.122				23.1281	145.464	133.79		125.823		84.3325	69.9874				161.692	154.285		134.783			514.353
CD003_HUMAN	Uncharacterized protein C4orf3	C4orf3	0.466464	1691.29	1308.83	802.744	353.607			829.722					1654.93	1326.55	799.821	1084.09		349.854	953.926	602.5	678.284	907.77		1169.12	1768.03		1713.11		1307.76	825.65	957.51		720.551	859.181	705.007	867.746		875.854		1326.29		3171.89
PCNP_HUMAN	PEST proteolytic signal-containing nuclear protein	PCNP	0.475521			198.002	48.4132			121.89		110.303		174.313	339.918	71.1504	139.293	124.72	178.556	258.494	112.791		185.112	173.254	230.287		84.3532	244.086				189.296	76.6169		180.478	109.097						80.9231							205.162
GLMP_HUMAN	Glycosylated lysosomal membrane protein	GLMP	0.531937	473.885	187.971	197.621	206.305	224.569	150.075	206.361	146.98		242.962	326.419	324.955	265.097		217.551	516.64	223.197	172.073	229.562	492.241	176.819			179.036	234.882			187.883	174.444	256.185	108.437	266.629	136.652									235.272
P66B_HUMAN	Transcriptional repressor p66-beta	GATAD2B	0.571231	92.5729		56.9319				68.0488			77.4412	85.6357	139.323		63.4432	60.7094				33.3566	91.5474	13.0146	21.2335					24.5512		49.7691	30.3038	28.9895	136.071		23.4018	63.3268				79.7565							40.3244
ALG3_HUMAN	Dol-P-Man:Man(5)GlcNAc(2)-PP-Dol alpha-1,3-mannosyltransferase	ALG3	0.482853	100.42	82.4211	121.282	136.835			106.534	72.7444	164.853	118.408		67.9461	232.106	135.96	134.526		48.3977		213.889	67.8146	156.579		80.0762	234.323	37.2526	120.994		190.589		146.851		48.5655	110.547	132.591	210.356		160.324									61.2866
RND1_HUMAN	Rho-related GTP-binding protein Rho6	RND1	0.449523		135.542	67.8307	119.286	227.365		248.348	232.132		219.736		56.6705	194.041	287.406	324.354	292.688		15.4351	137.638	186.567	246.142	120.89	186.851	186.614	116.664	445.683	325.818	279.16	144.555	153.061	236.752	91.3302	384.933	231.873	265.952				111.644	126.255		223.095	253.255			159.03
HDAC2_HUMAN	Histone deacetylase 2	HDAC2	0.57617	53.8004				206.439	52.4266	92.2059	119.086		57.6543	71.857	212.263	27.9415	48.4984			79.3859			184.684	123.864	58.7264	43.4772		169.42	62.5192			100.04			107.965	45.5816	158.631	24.2649					34.4936			101.593	38.7763		87.6063
PTPR2_HUMAN	Receptor-type tyrosine-protein phosphatase N2	PTPRN2	2.39052	519.967		223.659	221.121	267.4	521.977	62.9404		530.165		205.066					167.045	278.266	84.5515		289.71	97.5218	627.775			172.923				294.789	190.052		65.4326							40.9506			139.658		7474.57	4288.1	220.184
ARL11_HUMAN	ADP-ribosylation factor-like protein 11	ARL11	0.757521			63.0975				110.84	64.3222	200.973			402.889	223.184	190.906	246.615	119.609			106.057	38.2001	203.262					322.33	169.029		58.8153			57.9455		146.1	180.3	175.442			121.963				128.865	698.322		68.4399
TET5B_HUMAN	Terminal nucleotidyltransferase 5B	TENT5B	0.587024	147.615	129.29				48.6204	133.504			180.102	52.9964		84.9011	228.83	249.499	101.846		164.725	150.564	37.0124	183.888		238.868	289.846		234.551		226.633	164.624	74.0845		130.795	218.091		181.007						605.069					125.218
S2546_HUMAN	Mitochondrial outer membrane protein SLC25A46	SLC25A46	0.285226		129.384	140.1	137.976			153.879	205.204		322.272	132.074		95.4564	216.755	245.401		176.619	138.615	186.485	129.475	182.031		282.672	167.57			215.074	148.017		143.848	205.7	180.068	209.691	180.397	144.996		234.38		159.335				212.696
ESAM_HUMAN	Endothelial cell-selective adhesion molecule	ESAM	0.470845	226.902		576.791	230.629		270.846	319.844	282.134		448.695	168.32		499.44	351.284		242.321		250.575	477.438	681.689				153.764		179.347	159.552			528.952		311.742	325.993		104.366
LENG9_HUMAN	Leukocyte receptor cluster member 9	LENG9	0.552282		182.121	217.242	126.177		346.15	342.324	192.22		283.291	481.353		404.359	350.531	402.79	939.106		372.563	216.512		156.725		376.474						146.345	200.163		230.013	193.864		373.805	251.777										279.921
PPWD1_HUMAN	Peptidylprolyl isomerase domain and WD repeat-containing protein 1	PPWD1	0.801109	76.2748		39.1541	130.62	30.3776			24.1733	225.909	22.7717	81.1045	143.092	95.5377	105.369	151.37	57.2332	160.695			49.7722	99.3282	152.281	102.425	90.9416	94.2822	135.67				115.354	28.991		56.174	131.469		190.188	42.5826	236.305			242.667		138.73
PTER_HUMAN	Phosphotriesterase-related protein	PTER	0.486592		53.6679	92.6415	79.921		58.4286			62.9333		47.9101		83.2032	90.0313					60.7857		151.861	107.891	151.29	237.646		164.4			65.4116	40.5458	114.97	70.6507	70.4264		115.415	100.466				122.522			178.1
ATG2B_HUMAN	Autophagy-related protein 2 homolog B	ATG2B	0.446828				64.663			41.3475	112.406		135.589	72.6884		65.5574		84.4599	47.9343	99.5877	64.2418	58.6967	47.4194	90.9207		97.6078					33.979	85.9522			73.0711	82.8232				112.021	104.936		187.552
PABP5_HUMAN	Polyadenylate-binding protein 5	PABPC5	0.785739	137.765			58.11		100.809	133.445	57.4027	27.0233		60.9251	49.5704	67.1778	34.8617			128.882	150.098	24.3518	85.8838	85.1687	170.292		173.013		14.8907	256.482	88.7765	50.5945	7.34657		63.0078	10.0448				38.1594				352.568
RMXL1_HUMAN	RNA binding motif protein, X-linked-like-1	RBMXL1	0.498845		120.405		126.423		101.895	74.1908	59.1522	62.5266	102.235	78.6471		118.129	163.604	82.5333									29.8495			179.873		75.7493	57.1879	90.7792			92.8741	142.207	108.959		173.209	100.901		319.942					72.813
MFSD3_HUMAN	Major facilitator superfamily domain-containing protein 3	MFSD3	0.524813	126.479			96.6948	172.93	91.6375				61.3748	30.5815	163.457			141.68			111.519	78.3515	156.172	122.388				116.7	65.0863		155.332	70.4739	94.0086	270.044	77.9381		141.489	101.714				146.908
SAT2_HUMAN	Thialysine N-epsilon-acetyltransferase	SAT2	0.424086	178.057	246.057	167.866		356.278		163.324		236.615		175.539	327.925	405.623	266.222	317.997			392.691	191.723	192.815	319.91		466.204					576.363	331.455	174.886		285.767	464.465	290.262		149.009				169.147						241.464
I17RA_HUMAN	Interleukin-17 receptor A	IL17RA	0.639149		169.869	303.46		956.422						158.911	582.234	280.568	122.115		169.341	46.4251			158.532	316.768		153.146	301.8	191.533	928.74	350.971		258.873				305.997	438.121	105.847	670.006			269.777	345.741	346.738		317.219
PERP_HUMAN	p53 apoptosis effector related to PMP-22	PERP	0.634711	204.295	75.1378	144.656	186.813	423.686	161.104	53.2377	170.997	146.12	416.028				110.162	42.6324	536.217	159.884	196.916		110.176	188.613	201.425					297.441			118.345		83.3392				259.075		278.756	329.402				310.225
PLPP_HUMAN	Chronophin	PDXP	0.889685	170.294	178.827		20.7352			219.378		150.662			361.816		180.959	113.536		94.4369	137.487					116.847	116.515	278.378	199.572			136.043	105.505			107.225	235.999	138.637				222.923				129.028	952.776
MYO19_HUMAN	Unconventional myosin-XIX	MYO19	0.483356	140.936	139.376		254.281	93.4866	381.536	114.885	340.983	254.566	279.624	217.886		72.477	350.499	76.6982	297.555						241.606	136.608	263.236					39.1267	426.245		213.284		328.829	238.109	158.7		180.321	177.808		31.4814					116.856
LRCH3_HUMAN	DISP complex protein LRCH3	LRCH3	0.525132	164.352	172.562	89.2771	180.863		173.97	223.044	160.446	208.267	54.5226		367.981	139.557	151.014	294.535					108.829	634.141			78.8575	140.534	207.574	217.602					220.382	237.942		238.731	243.99			272.915		121.467		209.026			157.635
ZN462_HUMAN	Zinc finger protein 462	ZNF462	1.07883	6737.8	18285.4		17689.4			19549.4	33740.4	4061.39	39519.7	30561.1	1254.26	23335.5	50474.6	8746.44			25646.7	15364.9	2390.84	2965.09		17773.9	6354.9	1593.13	12447.1	1983.04	6422.65	8752.86	1439.41	3365.78	16969	9119.18	12453.5	9544.05	347.676			1127.78		2019.35
CQ10A_HUMAN;CQ10B_HUMAN	Coenzyme Q-binding protein COQ10 homolog A, mitochondrial;Coenzyme Q-binding protein COQ10 homolog B, mitochondrial	COQ10A;COQ10B	0.445931			102.494	299.154			256.059			262.029	268.482			227.145	123.86			146.547			256.378	83.3791		190.41	264.04		236.677	429.046	124.752	178.387		190.999		153.868			126.777		275.654	250.045		311.595	80.3487			127.194
SPB11_HUMAN	Serpin B11	SERPINB11	0.45094		188.149	142.053	207.23		237.825	196.035	117.63	57.3649	224.159	270.344		143.545	368.562		348.066	271.258	139.47	105.692	213.53			405.36	245.49	143.162		172.311			165.726		133.76	102.389	261.284					173.121	168.82			205.338
INP4A_HUMAN	Inositol polyphosphate-4-phosphatase type I A	INPP4A	0.543919	303.688	152.041			388.827		245.028			67.7205		482.71	125.309	119.303			183.017	118.485	73.5365		268.047		139.459	76.8873		465.56	224.037			97.6372		136.525		176.329	159.988	386.774			190.057		305.13		246.928
PP1RA_HUMAN	Serine/threonine-protein phosphatase 1 regulatory subunit 10	PPP1R10	0.510349		107.365	46.6339	36.0036				82.2632	90.0075	39.5269	73.5562	271.892	114.221			67.3963	204.173	94.5424				108.942	119.664	103.235	113.483	75.4566		39.2748		36.7853		32.586	83.1191				160.403					154.481
MED15_HUMAN	Mediator of RNA polymerase II transcription subunit 15	MED15	0.290869	160.565		97.7348	107.882	77.3492		88.1868	112.877	135.59	55.2805	95.0821	165.188	89.0501		66.9964		88.342		156.583		138.352		134.543	106.46	194.896			119.836				84.2962	121.842	149.498	114.727	122.21			106.212	146.967
PKHF1_HUMAN	Pleckstrin homology domain-containing family F member 1	PLEKHF1	0.397677	295.714		166.134	55.7891		74.3902	162.719	130.098	150.057	102.997	96.0187					165.188	219.051		171.489	124.284		61.8685	146.629		184.585	130.246		99.4979		128.811			99.5059													200.768
NEB2_HUMAN	Neurabin-2	PPP1R9B	0.498372	103.657	111.684	169.98	38.1141		92.8707	99.3504		308.081		67.5256	258.226	119.594	79.8503	108.182	316.306	85.5033		129.002		104.085				165.333	187.66				69.3507			39.9199	74.6751		223.41			73.5523	223.026			120.855
DIRC2_HUMAN	Solute carrier family 49 member 4	SLC49A4	0.563644	311.524	282.121	384.536	356.855		141.76	78.4474	124.739	132.901	350.816	195.228			262.997	120.935		244.752	517.336	126.499	236.295	175.374	454.543	143.82	122.427	125.202				236.399	194.694		188.992	199.559	174.433	203.11		241.461		124.407	91.5024		87.8208
TEAD3_HUMAN	Transcriptional enhancer factor TEF-5	TEAD3	0.793214				189.513		971.64	110.982			177.617	171.069		181.128	282.431	144.811	112.228		137.753	191.786	254.855			278.788		109.067		186.687	123.703				242.055	96.6049		159.736	80.9628	114.211	242.87				344.995				167.525
C560_HUMAN	Succinate dehydrogenase cytochrome b560 subunit, mitochondrial	SDHC	0.357496	211.502	162.748	161.743	120.798	261.431			195.126	151.751	95.9333	94.1802	183.71		82.6216	202.574	220.073		76.5663	64.524	96.5681	97.2949		164.104		112.767	319.124		207.076	154.564	221.347	138.973	124.26	110.65	166.281	143.258		205.773					212.945				319.128
M3K5_HUMAN	Mitogen-activated protein kinase kinase kinase 5	MAP3K5	0.529313	53.2608	200.52	30.3583	112.723	114.257	55.238	98.6275	91.4132	109.471	55.8294	72.6673	183.561	68.8741	155.654				100.433	141.117		138.581		86.0786	103.628	51.933		40.2967	84.317	50.7014	108.24	298.512	27.1165	192.643	171.031	133.921	141.708	41.4011			91.3205			108.256
EFC4B_HUMAN	EF-hand calcium-binding domain-containing protein 4B	CRACR2A	0.622763	227.45	153.337	121.086			251.664	126.322	100.724	278.164			770.345	137.532	76.4591	104.654			263.126	98.9285	258.258	572.484	288.587			237.308										116.716								311.218
DCNL5_HUMAN	DCN1-like protein 5	DCUN1D5	0.656723				76.6416			47.1503	41.7802		51.5671	15.9212	88.1747	55.8126	72.7067	187.159	50.4608	108.425	64.5641	38.9337	40.35		45.7632		171.192	21.0341					59.579		88.0369											46.9713
RAMAC_HUMAN	RNA guanine-N7 methyltransferase activating subunit	RAMAC	0.428234	233.431		190.871			249.565	302.589	574.7		377.384	333.908		292.255	153.116					235.288					207.137	262.467		99.5796	375.259		213.674	322.69	210.998	351.821	164.166		202.258	317.117
URM1_HUMAN	Ubiquitin-related modifier 1	URM1	0.481998	347.412	658.128	217.815	544.061	247.096	286.746		248.647		594.089	1014.35	1069.03	897.206	485.801		317.294	528.528		740.003		462.681		636.402	1077.54	517.809	1232.18		1134.94	772.732	423.99	644.165	456.155	549.57	699.487	603.237	292.636	357.983	389.604		267.788			231.6			561.42
KTNB1_HUMAN	Katanin p80 WD40 repeat-containing subunit B1	KATNB1	0.510175	31.1587	72.9347		25.5009				70.4425		44.245	19.0904	72.0251	74.5671	112.699	128.255			3.68284	74.9007				58.0417	66.3693		63.234	46.9195	31.4143		75.3089	95.218	37.4307		92.7204		43.2545		46.8308			46.4124					40.4995
TBB2B_HUMAN	Tubulin beta-2B chain	TUBB2B	0.403853	618.376	675.807	678.98	628.701	208.175	648.261	803.123	636.748	409.121	790.615	749.346	1068.62	572.514	481.399	639.259		674.046	729.54	712.024	112.636	568.072	715.839	527.736	547.774	352.356	408.413	344.688	497.269	306.543	503.47	241.94	568.723	402.357	606.899	623.972		877.118		128.977		365.301			653.048		660.183
GGACT_HUMAN	Gamma-glutamylaminecyclotransferase	GGACT	0.51465		157.387	175.787	111.873		116.763	132.211	313.877		165.755			219.957	68.7686	315.599		285.715	359.59	124.443	102.391	147.947		320.045	110.081	88.6838	219.185		263.83	186.563	265.733		234.635	135.233	531.384	482.46		106.495	379.313								216.903
TGT_HUMAN	Queuine tRNA-ribosyltransferase catalytic subunit 1	QTRT1	0.681526		179.125	547.94	78.9181	227.69			60.6021		116.212	111.745		69.9398		189.344			147.009	90.4109	121.8	268.959			169.803				72.5276		137.605		108.46	101.513				152.665		132.597							480.792
RM20_HUMAN	Large ribosomal subunit protein bL20m	MRPL20	0.464025		78.3024	83.4671	28.1509	40.5017		70.051		40.2699	142.517	64.3292	10.3455		54.9451					128.108				44.8897	86.1889	91.5694	78.2614			47.9638	78.1634		69.2601			95.5435
RAB17_HUMAN	Ras-related protein Rab-17	RAB17	0.473886	414.2		210.549			353.136	328.153		454.211	252.376	408.729	902.641	90.4855	230.454	282.689		299.963	185.357	380.123						450.187			316.632		342.581	367.403	262.058		85.3648	215.878		337.369									417.394
XYLT2_HUMAN	Xylosyltransferase 2	XYLT2	2.10468	240.591					319.58	164.795	97.8504	476.167	434.997	167.299	317.71		194.974	689.766		183.353		154.631	97.2403	388.532	695.516			149.748					139.451				305.115	168.931				271.031	105.388				6072.38	3163.78	280.123
BACD3_HUMAN	BTB/POZ domain-containing adapter for CUL3-mediated RhoA degradation protein 3	KCTD10	0.746653	85.7194	70.0733	210.755	303.095		76.7587		305.996	121.014	87.6057	214.334	119.114	209.972	181.021	76.964	177.073		140.577	248.189	156.761	169.049		114.189	138.526	207.321	115.871	129.982	196.932	158.83	258.273		113.922		219.758		133.972			254.726	103.491
CAPAM_HUMAN	mRNA (2'-O-methyladenosine-N(6)-)-methyltransferase	PCIF1	0.576655	64.8277	104.078	67.4261		189.528						47.7665	287.045	67.3934	38.5774	82.6336			16.1947		67.9323	44.1829			159.3	77.7513	45.2045			64.3351	94.7675		71.5009	49.7222	125.784		171.492		157.397	148.02	139.034
GOPC_HUMAN	Golgi-associated PDZ and coiled-coil motif-containing protein	GOPC	0.392393		287.01	155.863	116.057		80.7374		132.826		153.477	198.357		95.8437	146.567	125.901	148.149	86.7902	193.739		131.73			225.293		60.2238			106.246		107.232		128.828	216.672			88.2462	286.057									199.307
SPCS_HUMAN	O-phosphoseryl-tRNA(Sec) selenium transferase	SEPSECS	0.453849	50.8588	177.872	131.82		121.332			100.638		73.0123	80.9683	208.082	135.557		179.72	81.3211	76.8287	109.389		85.7922	74.8201	116.604	128.532	60.8246		322.325		130.054				179.868	164.937	175.953	174.246	172.584	150.818	199.924	52.2964							100.506
A4GAT_HUMAN	Lactosylceramide 4-alpha-galactosyltransferase	A4GALT	0.791338	175.526	213.31	234.166	165.115		244.447		225.967	621.642	207.895	290.614	268.132	121.443	123.32	114.824		280.428	265.464	209.152	277.268	466.668	707.589		206.679	259.187				100.816	101.465					109.711	276.92	255.38	284.816						705.429		234.039
NXT2_HUMAN;NXT1_HUMAN	NTF2-related export protein 2;NTF2-related export protein 1	NXT2;NXT1	0.554063		166.335	55.395	111.37			162.278	65.1433	31.667	107.877			160.289	177.574	312.703			203.075	237.909		115.899	146.768	106.486			443.68	263.361						87.6049		267.181		41.1665				312.466
AT132_HUMAN	Polyamine-transporting ATPase 13A2	ATP13A2	0.647332	157.947	52.711	105.599	102.23	76.7658		28.5277	69.9035	294.641	59.5244		377.278	140.94	177.826				74.5078	101.27	137.027	348.252			104.287		190.916	84.6231			145.47		93.7914			53.1725					199.13	50.9761	23.6197	83.8005
CL004_HUMAN	Protein C12orf4	C12orf4	0.442608		102.07	294.787	186.9		405.149	184.924	353.198	207.384	178.3	255.356				225.129				116.367	125.265	109.916		115.924		137.161			176.483	213.039	163.571	207.996	179.146	47.3912		123.645		125.21		378.15			333.128	118.131			302.059
PXMP2_HUMAN	Peroxisomal membrane protein 2	PXMP2	0.383785	330.573		326.896	323.955			330.731	286.103	275.236		203.585	262.098		250.936	487.273	151.445		341.319	395.902	295.123			541.799				209.963		411.887	218.693		361.517		341.72	213.716	187.026	298.951	328.619	199.456							375.733
COXM2_HUMAN	COX assembly mitochondrial protein 2 homolog	CMC2	0.526609	74.3379	83.085	196.421	96.206		267.065	85.0102	115.561	182.216	182.478	221.588		81.5542		184.053	267.853							165.653		123.42	265.514	78.195	192.708		212.364	117.042	83.4718	128.594		175.745			245.19			502.745		68.0736
UQCC1_HUMAN	Ubiquinol-cytochrome c reductase complex assembly factor 1	UQCC1	0.493536	91.8807	147.849		146.556		158.861	115.539	192.175	177.063	141.513	114.568		170.529	128.451	184.351		204.115	206.843	148.184	130.622	38.9856	163.39	186.067	79.9748		547.833		327.395	141.968	122.247	123.078	139.115	217.255	194.85	115.028	164.144	52.5727		130.953			164.354	122.135
DJC17_HUMAN	DnaJ homolog subfamily C member 17	DNAJC17	0.375081				97.5308	38.6279		55.5589	73.4919		106.713	107.862	99.3138	94.9738	74.4719	128.488	57.7876		73.9794	58.4803		115.519		70.5675	164.556		111.394			93.2729				68.8415		155.792			123.565
RHBL2_HUMAN	Rhomboid-related protein 2	RHBDL2	0.317108	366.475		280.225	53.2659			253.639	209.591	189.667	177.167			212.078			167.599	339.749		55.7389			371.424	281.073				377.645	224.604		261.4			259.49		195.472		205.716		198.294
TE2IP_HUMAN	Telomeric repeat-binding factor 2-interacting protein 1	TERF2IP	0.560584	92.4918		126.324				94.1434	94.9953	103.241		41.9577	259.94	118.908		71.4728	48.0901	104.758	21.0239	41.6159	130.463	188.009		38.6618					31.1738	124.923	59.3859		80.8057		149.35	45.2645	145.143			140.781	47.0284
RM35_HUMAN	Large ribosomal subunit protein bL35m	MRPL35	0.345916	250.768	226.461	326.706	355.27		317.213	234.666	338.027			120.946		269.117	205.13	452.601	267.304		169.964	178.908	136.352	240.124	355.715	314.201	241.781	200.483			515.818	233.818	183.504		348.275	235.234		380.378					138.297
PD1L1_HUMAN	Programmed cell death 1 ligand 1	CD274	0.708602		97.8523	293.906	108.984		249.735	240.539		482.152	578.022	1826.71	357.798	272.38				806.326		220.289	512.229	593.091	781.125	519.446	769.507	831.679	284.432					535.02		213.4	439.211								214.2
SELN_HUMAN	Selenoprotein N	SELENON	1.81881	177.941	152.478	267.739	116.968		214.362	147.007	108.156	423.218			304.27			219.211		305.689		86.5372	186.169	518.158	323.405			204.721	151.231						181.857		181.899			181.104			167.293				3761.48	1552.79	482.016
VPS54_HUMAN	Vacuolar protein sorting-associated protein 54	VPS54	0.493466		207.727		179.541		177.885	163.397	237.623	169.214	190.113		385.523	287.028	158.656	306.509		199.714		142.498		169.64		263.237	292.192	182.498	764.35	89.9823		108.569	192.095		172.374			279.484											292.895
COPZ2_HUMAN	Coatomer subunit zeta-2	COPZ2	0.27899				180.158	195.852	138.937	179.596			283.749			278.593		279.361	243.339	273.051			294.147					296.714	266.483	301.588	253.956	157.871	433.488		275.348	219.628		308.406			274.648					260.824
ZNFX1_HUMAN	NFX1-type zinc finger-containing protein 1	ZNFX1	0.539163		87.1554	54.4319	39.4872			38.3657	73.8744		63.7426			81.1772		128.801	103.647	92.8043	48.3972	79.2675					30.6879	41.7673					67.1837	56.7417	37.409	43.9566	100.885	61.0878											92.5055
TRPC4_HUMAN	Short transient receptor potential channel 4	TRPC4	0.716062		596.657	231.219	1264.06		277.287	475.85	427.959	355.051	304.61	398.452		459.226	240.04	529.804	146.607		126.382	208.672	295.574	286.261	230.515	262.449	151.158	122.209	463.68		1083.34	288.844	275.418		287.941	365.982	258.968	333.326	168.146	595.518					169.36			291.786	407.275
B4GT7_HUMAN	Beta-1,4-galactosyltransferase 7	B4GALT7	1.56684	69.9329	138.049	85.8925	37.6786		188.005	62.7574			98.6469	119.956		102.858		111.553	77.3134	105.3		63.615	98.698	161.301	245.016			39.7249		79.1267	103.334					70.3974		73.792	61.0055		90.8978	77.1416				38.4189	1270.29	390.949	61.0082
CLN8_HUMAN	Protein CLN8	CLN8	0.390891	368.693	689.163	466.415	855.005	406.292	258.666	632.739	491.939	615.398	374.231	674.651	351.876	375.084	793.176	599.93	389.83	488.884	428.955	348.556	276.219	346.346	588.185	733.202	917.283	332.148	636.452		1053.79	747.502	359.909	625.995	705.774	747.989	544.829							1046.87	317.229	435.609		802.122
LRWD1_HUMAN	Leucine-rich repeat and WD repeat-containing protein 1	LRWD1	0.638638	92.161	66.7564	63.5528	24.7861		16.5559	78.0033		125.898		85.2702	284.263	60.6506				77.8885		98.5998	73.004	126.973	133.863		24.0204	52.8459		67.9956			30.2712			77.3647		35.2039	132.003	78.1487		85.8707	164.649	223.641		104.163
PGAP2_HUMAN	Post-GPI attachment to proteins factor 2	PGAP2	0.656633	65.1503	53.733		131.334			88.8538	189.387		88.9006	75.658		94.7619		129.228	106.541	194.866			84.9033		287.203	49.4389	311.318		191.761		81.0494	69.6639	62.6868		103.387	128.533	66.7993	149.183		124.162		48.3554							80.6255
CEIP2_HUMAN	Inactive cell surface hyaluronidase CEMIP2	CEMIP2	0.493484		190.216	103.539		319.309		144.482		269.596			450.12	80.9294	97.7351	233.308					135.584	296.366	202.642		25.7376		404.309	189.678					136.267	163.994	204.647	165.184	223.417	94.0606			194.201			203.2			145.744
CYH4_HUMAN	Cytohesin-4	CYTH4	0.783046	241.361	396.441	228.098		405.537		539.569		324.966		109.604	1138.45	309.99	196.807	546.234	279.051	255.711			230.173	630.526		493.606		244.525		808.713		212.5	274.579		185.611	316.203	555.758	347.143	699.962	231.984		456.047	404.86			662.412	2154.04
FKBPL_HUMAN	FK506-binding protein-like	FKBPL	0.318009	237.14		194.086	323.48			278.285	316.214	174.895		446.94		259.885	329.941		216.526	374.745	450.257	223.456	232.178	126.731		148.091	236.809	134.188			235.225	446.834	232.478		286.194			229.981	383.946			323.771				321.424			451.611
TRM6_HUMAN	tRNA (adenine(58)-N(1))-methyltransferase non-catalytic subunit TRM6	TRMT6	0.408201	532.111	953.757	380.223	379.41		759.29		711.719	1201.25	791.718			691.664	925.193		804.377	271.277	705.444	969.634	530.72		271.892				759.083	791.304		879.421	769.024	852.176	496.677	793.771	256.217	700.936	1007.87	385.333
MGT4A_HUMAN	Alpha-1,3-mannosyl-glycoprotein 4-beta-N-acetylglucosaminyltransferase A	MGAT4A	2.15553	76.8964	72.8142		68.397		116.57		57.6976	104.364		44.5824	159.366				129.89	128.314	74.949	94.9067	136.293	140.399	106.653					121.607			48.7205	109.329				89.8365					63.6739				2251.71	1235.01	203.027
PCDGK_HUMAN	Protocadherin gamma-C3	PCDHGC3	3.3487	126.59		248.215	88.6429		150.074	69.6078		323.693	147.32	142.364	285.986	50.9811			68.8339	198.902			114.393		203.101	148.82								116.804	125.397		291.128	138.864				332.787	204.273				10245.3	1967.63
JIP3_HUMAN	C-Jun-amino-terminal kinase-interacting protein 3	MAPK8IP3	0.576526	96.1951	66.4271	164.486	75.9874	260.456	112.01	159.344	152.392	21.1692	84.8057	122.123	179.24	128.264		198.984	271.998	188.651	110.702			76.7248	117.182	225.996		42.2867			5.30533				154.875	113.711	175.658		181.618		43.8721						330.713		184.921
OFUT2_HUMAN	GDP-fucose protein O-fucosyltransferase 2	POFUT2	1.63926	142.501		121.885				175.542	161.883	204.938	136.423		376.614	72.8443	98.8359	151.094		265.36		168.461	152.507	277.586	308.697	276.241	60.1226	43.0548					155.941		234.319	88.499		170.395	165.258	137.384		153.308					2410.23	2168.75	294.647
R3HC1_HUMAN	R3H and coiled-coil domain-containing protein 1	R3HCC1	0.681247		448.708	52.562	125.398	191.361	69.6667	373.321		495.216	145.964	342.746	905.982	395.772	179.257	241.893			167.054	272.609	182.125	207.25	147.439		249.019	128.908	485.054		181.092		83.7814		168.298	143.303		173.041	174.266					237.801					110.279
TIM22_HUMAN	Mitochondrial import inner membrane translocase subunit Tim22	TIMM22	0.31617	681.316	457.34	417.607	398.575	303.552		184.019	438.128		422.807	429.796		567.806					206.935	406.195	380.023	324.681	422.129	348.694	320.993	779.942	570.236		498.713	558.586	473.49		378.788	635.386	585.767	407.579				354.892			276.045
TRPV2_HUMAN	Transient receptor potential cation channel subfamily V member 2	TRPV2	0.609937					194.249		68.8433	57.9113	80.2824			413.581	60.5034		134.135	106.339	46.4764		45.94		95.1478		67.6217			146.327	65.0438	133.424	108.425					136.971	69.1916	137.598			76.0219	108.751			51.1726			54.6447
UBP3_HUMAN	Ubiquitin carboxyl-terminal hydrolase 3	USP3	0.51777	37.9762	112.141		87.4712	89.674		42.9793	70.4471	154.789	49.2479			101.377	44.0709	77.6595				52.933		46.8235			119.393		218.113	172.455	127.658	139.729	52.1162	159.234	96.6979	58.1525	135.722	172.841	121.665		83.827			229.439
LV746_HUMAN	Immunoglobulin lambda variable 7-46	IGLV7-46	1.98155				315.633		437.719		416.374			632.435				470.505		2193.63	553.792	553.245	426.056		757.464	491.308			326.168				1196.66	634.853	305.423	234.824		561.997			234.369						10537.2		333.976
CS081_HUMAN	Putative uncharacterized protein C19orf81	C19orf81	2.29732		682.933				186.534									144.551					166.114				2148.16	185.044	1370.92	663.158		1758.95	164.236	11140.6								4097.9		294.178				48534.7
HAX1_HUMAN	HCLS1-associated protein X-1	HAX1	0.415312		187.31	197.438	127.472	204.438	90.6551	90.6309	97.4533		111.607	151.775	232.758	123.836	125.588		102.713		181.524											84.5462				93.0759	83.9277		189.374		238.062	59.3749	318.852			115.907
HMGN4_HUMAN	High mobility group nucleosome-binding domain-containing protein 4	HMGN4	0.472381	699.179	504.809	760.896		776.812	181.459		309.201	772.496	634.365		1356.89				662.788				527.133	1077.92	580.566			468.451		787.67		698.339	505.106						1349	462.037	399.167	126.109	1233.07		614.724	684.477	1368.96		532.9
FYB1_HUMAN	FYN-binding protein 1	FYB1	0.716756	130.193	135.85	145.973				159.872	48.0805	289.108		108.958	607.314	171.627				141.143				401.033			53.6668		267.155						58.4055	113.099	277.093	88.7981				347.966	562.797		385.05	224.726	782.86	24.3645
NDUA1_HUMAN	NADH dehydrogenase [ubiquinone] 1 alpha subcomplex subunit 1	NDUFA1	0.621315	52.8264		46.0452	38.1013	181.516						86.4369					200.893							8.76407		53.5597		107.388										187.407		209.506	226.264		266.787	158.287			441.896
KLH41_HUMAN	Kelch-like protein 41	KLHL41	2.25335		213.999						114.569	201.817			1626.22	361.968		281.759											362.196	236.305	1134.78	335.223				1044.59			408.89			960.835	968.414	833.832		591.44		13302.7	344.915
ATG13_HUMAN	Autophagy-related protein 13	ATG13	0.504737		169.082	437.719	157.557	232.466	296.51	135.533						190.535				175.183	302.234		92.9502	111.004				186.841				131.026		51.4121	102.352	169.2		260.068		245.348						155.29			479.58
KV105_HUMAN	Immunoglobulin kappa variable 1-5	IGKV1-5	1.1134	301.827	80.5755	78.6324			199.204		122.414		358.792						346.939	416.124	432.179	162.892	312.57	99.8554				225.726		138.441	66.171	91.2253				38.0778						619.624						3394.91	233.393
LCAT_HUMAN	Phosphatidylcholine-sterol acyltransferase	LCAT	2.72697		49.4315		76.9671				70.4346			148.054	722.971			184.164			496.47	55.451	112.732	112.081		69.3091			132.719							115.431	373.129					129.026		182.576			5477.93	738.727
RNAS1_HUMAN	Ribonuclease pancreatic	RNASE1	0.986916	124.252			47.3817		36.0782			96.8125	54.8838					51.3631	81.5564	347.034		89.691	112.199		343.779	23.3581					47.169	41.2324		165.14				57.4359	89.204	152.773			406.371	114.794	75.9794	55.1662	665.503	732.241	79.3728
FCG2A_HUMAN	Low affinity immunoglobulin gamma Fc region receptor II-a	FCGR2A	0.587901		139.825	123.719		419.47		194.636		240.812			651.39	146.939		51.0711	118.153					426.295				104.536		523.427		134.145			71.997	77.1069	244.865		580.862	354.076		178.34	399.602			304.302
TNNI1_HUMAN	Troponin I, slow skeletal muscle	TNNI1	1.44745	510.023					320.844	168.106					3856.24				164.872			207.015						308.737			727.67	548.219	87.6994	1283.04	374.01	560.602		253.322	788.604		548.518	727.119	755.852	1360.69	373.019	1508.85		7869.45
CASQ1_HUMAN	Calsequestrin-1	CASQ1	3.46361	304.112											139.128			269.755				499.96								451.493	1408.37	1026.11		405.294		97.9926			457.861		403.165	1510.46	2865.62	2151.2	180.729	1073.01		62312.4
PTN7_HUMAN	Tyrosine-protein phosphatase non-receptor type 7	PTPN7	0.445978		117.837			231.279		100.964		59.1925			351.343	150.716			184.347					171.504		42.3671			208.161	152.081	133.054	172.385	160.312	134.971		110.024	104.38		379.933	143.226		148.938	261.079	157.786	72.3426	201.337
PK3CG_HUMAN	Phosphatidylinositol 4,5-bisphosphate 3-kinase catalytic subunit gamma isoform	PIK3CG	0.672388	82.332				413.317		154.64					803.664	352.017	77.1193	305.018	87.9696	139.594	100.016	104.462		327.915					472.88			110.046			49.4085	196.56	262.633		529.553	207.621		199.624	614.66	376.363	127.883	284.414			116.709
CSRP3_HUMAN	Cysteine and glycine-rich protein 3	CSRP3	2.96187	98.3322	150.355										288.551			91.1052						102.039				97.0742		219.912	48.2584	86.3535				97.714		87.8388			294.303	242.76		250.745		201.221		8540.76	86.1132
TNNC1_HUMAN	Troponin C, slow skeletal and cardiac muscles	TNNC1	1.77571	394.047	708.852		384.148				47.1244	185.483		154.379	5219.47			128.141				116.56		401.364				349.697		312.437		280.102		928.953	371.115	377.332		242.038	424.218		350.964	666.855		1098.07	150.377	879.473		9691.69
HBG2_HUMAN	Hemoglobin subunit gamma-2	HBG2	0.888292		2323.38						1518.35	1358.3			2574.47		2236	1825.96	1281.74		2752.05				2756.71										1153.65		3439.05			2976.69	1645.27	1825.93	2390.56	4316.28			13917.1	1966.41
ADAM8_HUMAN	Disintegrin and metalloproteinase domain-containing protein 8	ADAM8	0.609467		258.297	216.453		692.722		186.37		305.056		72.5542	891.448	296.382							88.526	474.578			107.261	279.463	227.064	321.366		133.448			145.681		205.21		578.834	142.688			499.401	346.47		431.286
TAGL_HUMAN	Transgelin	TAGLN	1.42906			181.442					112.42				176.956							14.0382	231.55			98.5826	152.143			605.394		140.996			81.5619	94.8965		24.6973			201.698	97.2992	103.698		183.903	303.317		2001.83
UPAR_HUMAN	Urokinase plasminogen activator surface receptor	PLAUR	0.634092					141.104							107.351	52.8267			89.2581					220.594				19.3525		46.4191		105.326		79.8328		42.0686		16.9845	200.437			109.41	248.511	52.5471	65.8717	213.633
CTSL2_HUMAN	CTD small phosphatase-like protein 2	CTDSPL2	1.38585	187.208	99.1525		98.0308			61.5773					225.796			1848.58			1658.01		93.9363		137.123	506.411	397.364		820.806		594.362			146.163	35.5244		386.843	196.05	109.602			397.237		3743.25		1056.21		299.65	152.703
PP1R8_HUMAN	Nuclear inhibitor of protein phosphatase 1	PPP1R8	1.23675			193.021	180.083						88.8464		143.209				97.0643	170.347						107.708	133.411			414.374	466.892				125.772	176.131	242.473		370.158	140.406		96.1401	196.09		231.982				235.851
H32_HUMAN	Histone H3.2	H3C15	2.99622					152.091			585.869					205.27			511.484							681.483	275.61		1007.46	569.395		154.997		154.569	133.664		113.527	247.651	2535.27	688.735	709.786	546.504	1750.61		312.972	1708.15	19032.6		916.857
SRCA_HUMAN	Sarcalumenin	SRL	2.07401	286.107		228.21			55.0028		206.915				872.482			321.989		83.7408			219.615							303.823	641.441	299.521	49.2231	465.012	56.1471	486.743		298.561	502.216	729.981		487.646	987.896	447.044	309.641			8517.64
ABCAD_HUMAN	ATP-binding cassette sub-family A member 13	ABCA13	0.989684	265.965						53.7627		89.1351	149.579			57.9802					24.943						158.115	58.911		271.961	129.001	193.407							26.1419		147.755	75.8894		147.586	92.6842		570.105
PUSL1_HUMAN	tRNA pseudouridine synthase-like 1	PUSL1	0.473516	394.347	267.54	134.007	194.946			246.441	173.803		390.702			121.714		219.821					413.083			297.136			356.721	379.529					67.8605	125.357		300.832		228.116	181.784	311.741	113.479
LRC25_HUMAN	Leucine-rich repeat-containing protein 25	LRRC25	0.69444		139.732	94.7701	41.3323			221.046	76.5928	129.748	44.2861		495.447	250.462	75.4237	82.0081						182.6		62.3269					100.985	279.568				176.384		30.6616	230.16	60.3799		195.42	176.511		66.2176	100.897
RXFP2_HUMAN	Relaxin receptor 2	RXFP2	0.778155				61.9681			47.9267			61.8601			193.199	79.2728	153.954			200.648	29.3971				148.723	249.077		199.57	61.9959	157.907			338.725	40.7172	39.0348		180.455			10.6278	68.2383		166.169			520.98
CHP3_HUMAN	Calcineurin B homologous protein 3	TESC	2.29669			99.9038		188.553	145.303			224.124			197.012	128.346				97.5526		55.1031	118.708	129.408	492.967		75.2938	141.861	260.789							157.404	140.732		159.639					243.967		147.635	3763.73
MUCL1_HUMAN	Mucin-like protein 1	MUCL1	2.5742	170.596			588.63		1195.15		182.288	1978.84	140.455		279.839	330.428			318.046		469.496			404.333	1556.99		518.545						253.792			221.315	588.73						783.078	2323.35	377.85		4091.65	27530.9	2591.09
RSPRY_HUMAN	RING finger and SPRY domain-containing protein 1	RSPRY1	1.13522			412.223	220.934							335.915	96.2054											574.498			899.837				634.389			463.013					3171.29	361.01		752.166	1583.78	541.6		807.3	400.058
VMP1_HUMAN	Vacuole membrane protein 1	VMP1	0.613009	624.014				139.585				178.739			342.072		161.893		118.316	210.669	402.148	321.41	523.415	497.035								129.424			275.498				190.884		190.866		94.5997		174.277	219.397
SPS2_HUMAN	Selenide, water dikinase 2	SEPHS2	0.585972	71.5568		76.1001	58.2996	112.056	128.107	157.597					575.397		138.611					105.634	165.302			116.574	64.3312	107.324		104.67						57.3299	210.096		209.354	155.901		43.8038							244.551
ATX2_HUMAN	Ataxin-2	ATXN2	0.60695	60.2016	26.2288	48.8214	48.8031			51.8291	70.9354		71.445	82.2932			70.9121					58.9623	58.1964				58.3381					57.3596	114.969		53.2455	63.1141		133.204		60.7703
DDX50_HUMAN	ATP-dependent RNA helicase DDX50	DDX50	1.44626		2146.28		216.698	547.772		241.402			186.731		5142.34	453.789			205.076		138.599			109.118		735.197	360.823	208.179	1558.66	730.325	404.177					304.936			772.295		601.475	536.638	360.584	5003.09		226.991
G3ST2_HUMAN	Galactose-3-O-sulfotransferase 2	GAL3ST2	1.51514	608.762			160.959					927.221		61.4046	174.896					60.1326		69.0738	65.1323		199.344	162.305	133.006	168.506					102.956		53.0348	39.4436	101.385	164.048									1606.02	1032.53
ALG13_HUMAN	Putative bifunctional UDP-N-acetylglucosamine transferase and deubiquitinase ALG13	ALG13	0.604496							88.1803		106.367	34.9333		77.9172		56.9731	40.755	329.24	52.9469			53.7387	73.3654				86.8558							127.385				237.6	183.524		148.259			350.621	204.436		211.184	151.926
FKB11_HUMAN	Peptidyl-prolyl cis-trans isomerase FKBP11	FKBP11	0.514937	42.2802		61.8794	59.5224	133.425	121.619	74.7473		361.617	93.4558	273.26								81.4832	70.7251						269.923						90.5088			124.204				259.072	134.068		118.569
MYOTI_HUMAN	Myotilin	MYOT	1.39211		423.572		85.8815			423.158		210.88			2122.14							174.102						252.59	1089.99	323.786	496.859	474.514		351.713	183.504	609.51			544.632			1084.81	927.497	510.257		1274.54		6160.47	266.135
S30BP_HUMAN	SAP30-binding protein	SAP30BP	0.430742	70.9953		52.3249		59.9877		86.7737			53.5938		76.7148	155.12			102.285	88.4727	86.128			56.9059			72.5383	148.881					59.3578		68.2311			47.0767							88.237				65.3491
SYNP2_HUMAN	Synaptopodin-2	SYNPO2	1.33326		113.101	102.451	115.37			174.647	638.82		63.7132		288.087						97.522	77.1158			132.505			305.011			175.695					140.486	210.063	63.6259					340.449			144.956		2438.92	220.681
ABEC2_HUMAN	C->U-editing enzyme APOBEC-2	APOBEC2	2.07003		215.3							223.581			4107.93	88.2229		301.138				225.457							135.302	226.017	1016.39	618.46	69.0144	367.68	91.3832	1527.67		185.083	203.149		153.844	497.697	434.223	699.878		476.759		12334.5	76.1116
C2CD2_HUMAN	C2 domain-containing protein 2	C2CD2	0.574139	49.7517	16.6382		29.1404		46.1625	50.175	30.9582		32.2997	49.4585				33.7785			183.584	65.0876	76.4135	31.6679			60.4403		50.8576		21.073	18.7241											78.1012					25.6481	56.9893
LSM5_HUMAN	U6 snRNA-associated Sm-like protein LSm5	LSM5	2.669	647.062	482.975	103.582		175.007	801.463	650.217			155.939	361.484	184.819		160.956		164.053	247.486			1301.78		9691.69					133.949					37.0789		563.928		230.55				223.273		219.089	163.033
LV469_HUMAN	Immunoglobulin lambda variable 4-69	IGLV4-69	1.00158	519.622	532.068		369.206	371.527	658.938	463.028	450.26	1388.93	530.466	322.045	882.952	698.538	226.117	505.425	273.793	1229.51	398.659	419.557	697.111	577.194			346.537		358.57	394.117	544.385	411.032	429.885	627.909	253.656	191.239		405.233	526.574		731.936	694.568	495.486	981.525		381.972	5053.76	3191.74	352.905
LV861_HUMAN	Immunoglobulin lambda variable 8-61	IGLV8-61	1.16718	1556.56	2703.81	1179.63	821.421	810.669	3375.71	1810.31	1095.63	1359.81	312.044	1099.1	1822.97	648.232	1002.76	927.702	443.331	5880.7	4380.53	1650.13	1208.6		1627.13	1291.9	1003.29	176.747	2160.22	1077.92	1468.12	1016.9	1483.52	530.063	362.334	656.189	1401.13	1941.06		646.487	1589.06	422.638	1375.77	655.976	1611.37	2784.21	1014.64	13602.3	1125.09
LV218_HUMAN	Immunoglobulin lambda variable 2-18	IGLV2-18	2.00264		770.362	534.121	477.077		1292.75	561.888	507.497	1959.38	723.291	611.272	835.172	469.379	676.581	2084.91	337.429	1848.4	1929.06	1296	998.047	314.248	810.113	767.999		184.98	511.351	939.519	1244.88		970.696	1848.38	282.949		1465.3	767.983	754.802			3570.27	331.922	972.9	1396.19	410.663	21238.8	4223.83	945.528
HV364_HUMAN	Immunoglobulin heavy variable 3-64	IGHV3-64	1.34567	305.698	327.156	232.413	366.994		745.365	268.197		747.633		420.797			341.014	485.978		556.737	239.662	588.097	216.606	546.132	366.332	112.861			475.381		235.743				286.644		588.169	504.055	273.74	223.325	245.091	436.383	437.632	643.885	625.763	391.8	5392.71	1639.17	357.84
KVD24_HUMAN;KV224_HUMAN	Probable non-functional immunoglobulin kappa variable 2D-24;Immunoglobulin kappa variable 2-24	IGKV2D-24;IGKV2-24	1.58948	2069.75	2392.71	2583.82	1796.76	1526.37	1597.81	3514.62	1756.25	6501.47	1271.64	1051.15	4491.53	2477.2	2268.14	3747.58	745.213	5111.47	4693.9	4098.24	2272.71	2613.93	4165.42	1985.8	2439.17	1110.29	4836	1467.12	4192.03	1946.21	3012.1	3454.94	612.979	1329.61	6392.31	3225.77	1887.37	1765.36	2372.99	2107.72	2378.18	2706.71	2381.44	2149.72	45089.5	15540.7	1945.25
KVD29_HUMAN;KVD26_HUMAN;KV229_HUMAN	Immunoglobulin kappa variable 2D-29;Immunoglobulin kappa variable 2D-26;Immunoglobulin kappa variable 2-29	IGKV2D-29;IGKV2D-26;IGKV2-29	1.04141	458.373	302.755	518.914	215.939		534.019	307.871		628.863	99.0684	327.213	1091.2		199.603	345.308	1107.88	355.705		666.965	510.135	425.092		436.894			686.903	1094.49		164.249				255.673	589.476					786.922	2508.33	2560.34	646.944	523.631		3156.66
PAL4H_HUMAN;PAL4C_HUMAN;PAL4A_HUMAN	Peptidyl-prolyl cis-trans isomerase A-like 4H;Peptidyl-prolyl cis-trans isomerase A-like 4C;Peptidyl-prolyl cis-trans isomerase A-like 4A	PPIAL4H;PPIAL4C;PPIAL4A	0.424252	54047.7	50441.3	40834.8	78309.8	33562.9	54236	44053.1	46649.7	51091.7	51065.3	57996	39579.9	49686.1	61233.9	88025.6	22820.2	60483.1	59744.5	68124.8	49195.3	42230.9	56019.9	66571.2	78646	29364.9	92746.8	57597.2	101881	71698.2	65123.9	73868.7	57007.1	54848.4	58876.3	78718.8	35417.4	55369.7	59231.8	52630.9	31158.3	65230.9	38053.5	43110.3	208958	49625.7	48521.1
KV240_HUMAN;KVD40_HUMAN	Immunoglobulin kappa variable 2-40;Immunoglobulin kappa variable 2D-40	IGKV2-40;IGKV2D-40	2.03721	7440.67	5278.98	4136.19	4368.4	3373.88	7699.6	6494.29	2732.55	14547.9	2312.58	4454.11	12911.6	4132.44	5493.38	8093.7	2967.55	8477.99	10684.5	11202.8	5810.58	4495.99	10628.9	3693.69	5036.46	2763.36	8235.46	3787.64	6536.13	4374.86	5100.11	7215.43	2464.1	2661.6	14555.9	6693.79	4323.37	3007.39	6370.19	6721.42	5559.55	8895.33	6418.16	4785.96	146840	36048.3	2957.38
KVD11_HUMAN;KV311_HUMAN	Immunoglobulin kappa variable 3D-11;Immunoglobulin kappa variable 3-11	IGKV3D-11;IGKV3-11	2.55963	8438.32	9692.55	6596.53	9337.13	7910.66	14525.6	10363.2	7540.76	22526.6	3153.41	8961.07	20238.9	6764.47	9532.96	17118.9	7355.58	18757.3	18031.5	22425.5	9377.91	6323.47	21678.5	6550.16	9108.3	4164.21	14789.6	5010.96	16190.4	9925.88	7962.82	13792.9	5089.48	6330.71	22250.3	15941.5	8478.29	5132.5	11218.7	8254.07	9137.73	14449.5	11002.3	12084.5	365546	122986	7757.49
HV145_HUMAN	Immunoglobulin heavy variable 1-45	IGHV1-45	1.35292		102.93		94.6249		283.232	115.858	130.982	174.961		78.756	469.528		204.299	97.0825		242.057	1361	104.658	192.582	159.216	196.588	113.498			38.5082		82.0256		360.8	150.376	63.4219			368.057	88.3121	99.8496	97.7648	109.042	130.146			78.2888	1753.93		71.114
HV349_HUMAN	Immunoglobulin heavy variable 3-49	IGHV3-49	2.35989	1540.53	1995.05	783.625	1005.03	438.472	2239.83	2193.54	1215.66	8657.74	541.386	1844.86	2657.46	1263.78	1884.28	2239.85	777.502	2271.07	1981.28	2967.34	2758.65	1178.98	2459.91	1264.88	1141.69	492.035	3514.62	844.759	2554.91	470.563	857.054	880.309	585.097	845.851	2487.68	1173.84	1393.57	901.646	756.018	1524.91	1459.79	2191.17	1764.89	1246.1	48674.6	11974.1	1589.54
KJ01_HUMAN	Immunoglobulin kappa joining 1	IGKJ1	0.96321	674.321	596.089	566.201	731.613				476.625	1498.14			994.481	659.991	443.895	1535.44			992.355	905.5	410.997	862.508	974.834	628.796	618.219		1148.34		1373.19	814.891	363.197	1198.69	740.797	460.779	1048.37	588.493	915.954			867.793		1296.53	1031.12		6925.44
HV601_HUMAN	Immunoglobulin heavy variable 6-1	IGHV6-1	1.99529	4943.41	6433.36	2587.75	4128.96	2341.05	3481	5733.34	3423.23	8377.26	1721.35	3293.76	6011.26	3552.83	7994.08	10492.4	1982.09	10698.9	10573.5	9768.27	3895.82	3535.98	7407.78	4031.5	3591.44	1648.83	6732.74	2740.65	11450.7	3943.32	7505.12	11120	1294.47	3527.91	11831.9	4551.67	3676.57	2056.6	5677.72	7806.94	4384.45	10267.1	4204.31	6136.38	121312	25287.4	3590.26
HV315_HUMAN	Immunoglobulin heavy variable 3-15	IGHV3-15	1.35169	644.854	565.616	313.999	326.009		614.927	578.865	332.002	1347.95	261.428	487.284	493.193	420.877	389.078	719.057		2283.4	1132.35	648.632	491.198	339.429	493.46	205.995	174.6	211.447	335.748	277.473	672.417	334.691	400.581	528.748	250.829	289.793	852.82	529.014	470.573	290.885	411.02	395.584		734.039	207.199	281.667	6721.53	4569	623.529
HV226_HUMAN	Immunoglobulin heavy variable 2-26	IGHV2-26	0.778854	301.712	208.114	201.158			550.5	557.746	305.501	939.042	328.006	561.118	432.494	283.379	550.708	692.623		977.514	1060.54	963.534	679.521	297.441	221.685	341.994		206.34	354.186	274.416	423.397	395.777	259.782	343.273	244.72		1204.36	886.747	725.17		1012.02	432.327	818.632	869.85	330.381	576.023	2775.94	2013.87
HV373_HUMAN	Immunoglobulin heavy variable 3-73	IGHV3-73	1.72512	4731.96	7459.15	2278.6	4004.49	2441.62	4506.62	4949.76	5247.36	11502.9	2246.3	3590.4	6656.13	3038.94	4033.88	7497.78	1532.47	9281.65	9720.71	9895.84	3996.53	3266.29	7104.23	2054.39	2685.58	2084.18	5501.15	2856.59	7411.08	3071.62	4384.65	4669.97	1861.95	2040.68	7206.28	5317.54	5562.53	2539.65	7250.21	4013.8	5487.97	9871.76	4404.46	6053.71	90075.6	45423.4	3380.6
HV343_HUMAN	Immunoglobulin heavy variable 3-43	IGHV3-43	1.3318	466.813	363.162	294.411	421.447	1149.41	837.007			129.085	211.841		218.036	396.816		1064.18	597.848	538.221	865.475	1005.79	823.174	498.639	933.145		836.967		649.361	435.681	819.27		240.829		319.137		1925.02	999.021	326.791	559.862		270.763	424.679	1750.68	642.83	856.858	8484.33	2140.76	2213.03
LV949_HUMAN	Immunoglobulin lambda variable 9-49	IGLV9-49	1.70288		406.909	381.949	518.444	453.923	468.265		248.345	396.477	213.413	1919.72	295.793	111.697	378.331	843.202		1248.63	1054.46	793.605	832.407	934.291	1137.81	972.694	729.547		520.315	323.194	2068.24	285.209	406.953	332.107	553.55		690.422	980.087	334.362	341.982	603.284	255.919	681.005			188.049	8616.79	8790.69
HV372_HUMAN	Immunoglobulin heavy variable 3-72	IGHV3-72	1.49762	847.618	1324.41	552.156	573.754	555.97	945.241	606.659	593.955	1290.62	221.079	691.678	1198.43	461.151	504.195	1108.62	267.898	1510.53	1272.95	990.916	780.709	361.296	1183.67	425.06	393.371	363.904	742.983	401.481	1151.81	424.421	538.074	1011.94	271.936	291.219	1328.82	536.826	675.244	525.381	528.78	544.737	845.57	821.547	460.398	1043.69	12351.1	3679.56	803.76
GAL3B_HUMAN;GAL3A_HUMAN	Putative glutamine amidotransferase-like class 1 domain-containing protein 3B, mitochondrial;Glutamine amidotransferase-like class 1 domain-containing protein 3, mitochondrial	GATD3B;GATD3	0.326439	2262.02	1294.55	1588.08	1487.65	2005.08	1739.29	1332.26	1064.71	1168.02	1537.22	2384.56	1321.47	1432.3	1022.36	932.85	2618.97	2192.39	1462.83	1435.1	1608.11	1526.65	1829.66	1023.37	1178.05	1711.04	1031.97	2645.43	1152.39	789.062	1544.04	1083.3	1411.57	1344.82	1566.67	1158.95	2588.43	2350.99	2497.25	2144.15	2574.06	1505.07	2296.68	2571.72	4153.47	2527.97	2246.77
KVD20_HUMAN	Immunoglobulin kappa variable 3D-20	IGKV3D-20	2.14863	3384.74	3511.38	3218.27	3609.38	4042.48	7411.83	3899.85	3007.17	12952.5	2502.74	3518.28	8615.05	2525.92	4136.63	6301.27	2873.51	9571.45	7875.85	7774.02	4663.64	2601.14	6214.75	4716.18	2483.63	2614.49	7135.02	2300.78	8698.07	3148.45	4403.53	4865.62	2972.7	1878.75	8358.58	5204.52	5382.94	4159.66	6236.66	2696.74	5044.03	5520.61	4146.96	6326.95	120959	20879.2	2613
HV103_HUMAN	Immunoglobulin heavy variable 1-3	IGHV1-3	1.92527	2160.47	2202.01	1495.45	805.886	3059.26	3130.28	1679.52	1509.75	5186.05	1030.31	1190.81	3251.59	1723.95	1535.67	2472.52	1966.46	4153.16	3415.67	3848.1	3059.84	2429.44	2569.02	1433.31	1255.71	1118.31	2545.83	1730.14	2844.68	905.408	2594.05	2031.75	1041.31	664.245	2890.95	2701.74	3096.84	1568.44	3816.85	2423.61	1858.96	2718.97	2203.88	4244.13	54254.1	12620.5	2533.29
HV118_HUMAN	Immunoglobulin heavy variable 1-18	IGHV1-18	1.12517	211.065	366.361		200.955	406.513	358.07	163.933		329.07		95.8131	743.201			249.581	490.59	357.04	223.935	173.589	220.894		207.19	295.545			503.626	325.117	183.788		161.031				271.189		524.416	191.609	822.888	319.508	554.263	551.706	563.395	469.577	3237.68	1454.38
HV320_HUMAN	Immunoglobulin heavy variable 3-20	IGHV3-20	2.42046	6262.31	7057.15	5436.17	6245.83	4081.47	11821.8	7703.65	6546.7	14711.7	2742.21	7253.35	10174.1	5308.01	6129.67	8018.32	3961.62	13548.4	8863.61	9843.83	7464.63	5422.07	10171.2	5967.66	5787.05	4267.19	9540.2	3484.59	11986.2	4254.53	6310.8	8412.24	3348.63	4290.99	14237.2	9039.43	8100.97	6120.97	6261.76	5496.61	6063.12	9178.37	9088.41	7247.46	225655	77977.6	6806.72
HV428_HUMAN	Immunoglobulin heavy variable 4-28	IGHV4-28	2.07043	614.782	932.409	818.763	1692.94	489.626	2712.01	1669.29	1035.91	3619.01	423.457	1030.69	2161.25	1156.15	1938.58	1734.52	775.683	1454.28	3408.16	5256.04	1220.1	1170.46	3355.59	2114.96	1678.13	337.619	2027.17	684.542	1791.24	1119.55	1288.4	1651.75	441.433	1050.52	2660.95	2049.02	1220.7	1240.53	1294.74	1706.61	983.53	884.198		1526.21	36196.9	12245.8	904.002
HV335_HUMAN	Probable non-functional immunoglobulin heavy variable 3-35	IGHV3-35	0.855683	2226.35	2256.25	1307.12	1510.67	1439.45	3412.48	1614.88	1177.07	3208.64	786.423	1153.01	3166.08	1411.1	1385.81	1864.69	1100.01	3062.21	2821.07	3159.66	2522.72	1145.86	3338.78	1349.47	1104.05	844.307	2672.88	1349.68	3203.02	1363.47	1572.67	2275.17	441.033	1031.18	3872.03	2438.86	3101.62	1740.07	3352.3	2052.62	4727.15	2237.49	1444.69	2308.54	11769.7	15558	1652.25
HV338_HUMAN	Probable non-functional immunoglobulin heavy variable 3-38	IGHV3-38	1.45853	488.32	753.139	220.014	586.168	532.56	672.479	691.918	185.942	1347.94	203.553	413.976	1864.14	462.316	301.128	1600.59	276.046	1039.59	723.428	945.913	375.01	526.78	742.92	755.675	239.326	246.22	614.495	342.33		291.685	434.751	125.221	244.577	496.627	851.338	327.223	468.391	492.02	659.46	445.63	483.861			714.677	9067.91	3386.48	554.344
HV551_HUMAN	Immunoglobulin heavy variable 5-51	IGHV5-51	0.982346	555.01	524.4	337.887	584.445	498.743	728.689	565.953	398.025	630.45	252.857	494.351	823.19	308.333	664.472	896.391	148.902	705.677	1286.98	420.018	638.776	640.52	687.616	344.448	349.168	404.993	726.47	595.979	1544.94	295.719	454.294	276.106	264.742	382.507	1446.99	814.341	778.575	246.034	873.117	692.757	502.291	1232.07	540.213	874.661	4886.19	3697.72	485.453
HV461_HUMAN;HV439_HUMAN;HV459_HUMAN;HV434_HUMAN;HVD34_HUMAN;HVD82_HUMAN	Immunoglobulin heavy variable 4-61;Immunoglobulin heavy variable 4-39;Immunoglobulin heavy variable 4-59;Immunoglobulin heavy variable 4-34;Immunoglobulin heavy variable 4-30-4;Immunoglobulin heavy variable 4-38-2	IGHV4-61;IGHV4-39;IGHV4-59;IGHV4-34;IGHV4-30-4;IGHV4-38-2	1.66868	1253.91	1207.63	1428.08	1422.88	981.529	5479.56	2538.66	797.758	5202.14	733.646	1390.45	3362.06	1359.63	1352.43	1758.72	1266.01	5196.24	3291.36	3477.59	3423.61	2641.5	3771.12	1315.71	899.687	1007.86	2901.02	1615.36	2328.12	764.096	1493.99	1778.33	510.474	1283.74	4738.3	2261.01	2255.51	1465.65	2475.23	2482.76	1879.52	2142.9	1792.4	2310.08	38395.5	25192.2	2170.62
KV108_HUMAN	Immunoglobulin kappa variable 1-8	IGKV1-8	0.807639	178.462	238.56	181.431	209.51	206.508	358.175	276.062	223.93	181.72	49.6358	361.225	482.962	200.626	194.075	333.718		600.157	914.709	342.595	300.934	174.429	302.865	161.111	68.1124	204.264			117.748	156.247	193.126		163.75	186.56	196.707	235.566	349.552	275.119	481.218	298.944	638.59		618.072	510.795	2113.37		244.256
KV112_HUMAN;KV139_HUMAN;KVD12_HUMAN;KVD39_HUMAN	Immunoglobulin kappa variable 1-12;Immunoglobulin kappa variable 1-39;Immunoglobulin kappa variable 1D-12;Immunoglobulin kappa variable 1D-39	IGKV1-12;IGKV1-39;IGKV1D-12;IGKV1D-39	0.963847	535.584		329.465	260.713	454.277	768.911	547.397	537.926		357.578	543.821	584.597	342.733	326.823		535.645	918.258	1310.45	503.928	520.802	437.975	326.258		360.556	303.113		290.464	381.322		364.294	914.165	335.372	202.011	895.515	467.102	1134.99	248.428	751.297	1143.62	792.585	476.839	1856.65	1343.73	3624.72	5282.22	710.462
HV64D_HUMAN	Immunoglobulin heavy variable 3-64D	IGHV3-64D	1.64507	1101.41	719.702	585.918	846.852	605.917	973.957	1265.35	579.596	2300.74	290.412	574.557	2220.74	544.081	1108.85	1217.62	449.596	1688.23	2332.56	1188.43	559.987	736.337	1414.38	518.471	462.066	421.199	1424.83	623.626	1456.49	774.581	629.044	1000.9	203.31	394.478	892.887	612.277	947.163	372.677	1445.4	855.642	534.576	853.417	769.751	1640.35	18088.4	4371.65	790.51
HV5X1_HUMAN	Immunoglobulin heavy variable 5-10-1	IGHV5-10-1	1.35153	3624.95	740.447		1993.76		432.625	3125.87		4455.1	723.65		3321.71		4416.57	4077.5			5602.58	1232.86	230.064	1375.72	2361.57	708.614	2469.81	1163.29		1490.32	6052.06	338.438		2386.94		2865.03	241.456	666.299	339.172		6537.03	5577.07	401.232		1837.29	5912.31	25296.2	15376.5	2799.94
SPRR5_HUMAN	Putative small proline-rich protein 5	SPRR5	0.726015		247.768	84.0803	277.15	201.318	268.53	203.471	266.406	22.0514	293.127	81.0593	181.009	211.148	509.518	629.882	577.869		512.001	51.2666	301.466	172.777	110.65	87.5413	342.304	367.605	901.673	162.11	655.921	557.123	278.096	751.378	176.723	243.348	691.8	304.252	34.1906	79.6432	722.066	291.578	280.162	560.509	318.416	323.125	896.623		77.3551
TINCR_HUMAN	Ubiquitin domain-containing protein TINCR	TINCR	0.486066	326.369	196.896	202.927	380.731	163.795	156.477	283.518	314.588	249.321	385.143	441.454	113.652	99.7425	307.228	200.599	110.816	371.861	534.728	205.471	307.482	35.1696	260.485	283.349		365.176	249.359		178.966	229.214	303.31		229.98	268.726	151.641	229.927	135.965	75.088	374.312	166.957	120.949		188.871	156.449		745.213	178.558
S12A8_HUMAN	Solute carrier family 12 member 8	SLC12A8	1.05942	305.291		144.599	146.382	1183.04	304.316	119.144			191.804	156.342	182.731		136.434		1164.04	170.196	294.756	265.392	78.4691		93.4859	196.55	140.898		118.075	222.063	78.7729	182.206	242.018	251.471		263.508	411.683	326.854				317.35		155.17	1692.73	1382.05			315.91
RBM47_HUMAN	RNA-binding protein 47	RBM47	0.15027	1984.15	1895.01	1884.39	2045.19	2054.79	1905.51	1655.88	1567.14	1684.81	2034.08	1966.62	1259.69	1286.2	1547.75	2415.98	2488.43	1895.54	1815.84	1819.63	1571.81	1395.73	1836.81	1850.23	1832.81	2091.92	1960.48	1671.07	1964.4	1382.72	1845.36	2306.82	1468.07	1695.3	1384.58	2135.88	1897.17	1820.92	2024.79	1768.87	1863.44	2056.06	2330.19	1982.38	2335.46	2777.93	1900.22
UBA6_HUMAN	Ubiquitin-like modifier-activating enzyme 6	UBA6	0.109581	2800.85	3066.47	3339.81	3047.36	3033.43	2613.63	2888.93	2726.21	2560.65	2943.77	2729.59	2895.95	2929.3	3367.39	3919.3	3260.79	2752.76	2955.8	3385.92	2462.08	2698.3	2657.76	2873.14	2994.75	2602.62	3468.33	3037.74	3441.18	2572.69	3014.25	3609.44	2682.65	3453.77	2937.26	3386.21	2856.35	2755.51	3316.16	2490.17	2783.59	3237.37	2823.19	3129.19	3226.83	2082.54	2907.52
ESYT2_HUMAN	Extended synaptotagmin-2	ESYT2	0.14825	1115.85	1282.32	1371.18	1353.67	1251.32	1261.82	1262.43	1272.36	1475.44	1415.78	1533.71	1485.22	1299.11	1092.99	1389.41	1421.97	1209.18	1139.2	1255.68	1039.48	1309.13	1338.73	1224.88	1164.18	1298.72	1350.28	1212.11	1134.56	1147.94	1315.83	1468.86	1278.37	1287.47	1072.62	1274.86	1407.24	1415.65	1029.33	1100.95	1525.51	1248.29	1179.48	1240.67	2211.09	1530.82	1453.33
ESYT3_HUMAN	Extended synaptotagmin-3	ESYT3	0.482972	75.0486	120.337	76.8968	184.146		127.228	137.933	93.8782		211.728	106.83		153.367	329.409	299.991	223.79	80.4867	259.007	124.941	171.032	101.911	87.8447	193.116	194.093	96.1191	290.171	220.399	260.295	306.584	157.131	252.66	91.6842	124.199	328.759	226.034		91.1771	269.284	185.347		506.985		193.128			154.827
IGLC7_HUMAN	Immunoglobulin lambda constant 7	IGLC7	2.38052	13184	7555.69	6954.51	7065.82	4839.92	14009	6959.64	5440.32	26046	5413.5	10697.3	19854.2	9921.66	8417.62	10382.5	2684.66	20646.5	13086.9	13104.8	10653.2	8033.22	16759.5	6340.84	4616.98	4586.21	9232.9	3999.32	18727.1		7842.83	9081.32	3676.16	5553.07	16514.1	9902.61	5048.75	6918.7	7360.15	7832.16	5408.34	11252	5474.31	9240.79	277775	123020	8679.54
SHOT1_HUMAN	Shootin-1	SHTN1	0.166063	575.517	637.817	601.686	748.731	571.421	643.417	739.322	673.015	582.446	713.35	701.69	419.526	607.353	580.909	561.15	617.477	711.943	540.151	492.808	585.429	541.451	766.407	660.404	584.128	550.192	584.393	596.653	846.254	592.436	608.892	616.008	562.151	565.434	621.208	691.113	536.644	865.109	579.099	663.56	558.945	811.679	806.733	534.4		810.5	640.966
RHG10_HUMAN	Rho GTPase-activating protein 10	ARHGAP10	0.262061	326.687	660.014	483.988	683.434	496.71	521.779	496.548	571.024	485.324	781.743	525.369	202.671	486.057	437.254	883.715	544.832	567.913	703.275	754.594	364.502	483.536	456.179	595.249	666.413	550.511	859.449	590.575	689.618	557.45	727.03	979.126	524.026	288.719	345.341	659.855	422.388	908.317	574.195	457.44	387.559	463.707	536.438	376.494		777.492	667.449
BICL2_HUMAN	BICD family-like cargo adapter 2	BICDL2	0.233721	3082.2	2271.66	3127.64	2148.31	2955.17	2840.73	2249.85	2417.08	1607.91	2148.49	3077.68	1299.66	2241.16	2264.1	1757.35	4184.84	2981.33	2394.74	1893.7	2396.44	2208.08	2555.23	2178.32	1715.9	1514.47	1777.37	2339.97	1662.49	2265.04	3310.3	1890.44	2374.11	2459.8	1687.33	2553.32	3112.95	3607.67	2482.34	2116.97	2384.33	2399.31	2894.59	1756.3		1994.8	2897.4
ARH37_HUMAN	Rho guanine nucleotide exchange factor 37	ARHGEF37	0.398188	456.374	438.556	358.817	437.792	301.848	352.774	442.052	511.882	485.852	492.309	487.504	318.312	364.478	482.646	397.278	492.914	333.966	425.792	408.905	455.187	325.611	491.686	445.533	340.943	455.747	516.409	430.565	501.447	511.824	479.658	439.706	360.142	324.111	530.59	522.001	381.704	463.74	506.467	404.834	513.368	432.13	374.879	370.024		1910.86	501.001
HACL2_HUMAN	2-hydroxyacyl-CoA lyase 2	ILVBL	0.205252	1576.31	1421.69	1587.26	1736.02	1914.35	1520.66	1526.51	1869.84	2132.05	1905.03	1799.42	1017.92	1467.5	1315.18	1783.57	2071.32	1073.45	1359.1	1341.32	1219.04	1213.2	1731.4	1695.79	1684.38	1614.57	423.685	1679.94	1453.9	1473.67	1683.68	1777.05	1581.21	1560.32	1121.84	1351.72	1721.56	1704.72	2359.69	1836.28	2054.47	1477.87	2354.85	1514.42	1584.74	1631.56	2070.34
ELOV7_HUMAN	Very long chain fatty acid elongase 7	ELOVL7	0.592903	296.834	694.475	303.053	330.787		128.427	478.045	450.989	293.479	331.725	228.179	1157.46	392.438	700.777	953.21	388.502	227.964	700.511	354.764	382.56	236.106	374.052	420.777	775.691	182.445	1263.25	588.549	757.407	557.947	431.12	770.68	315.02	553.279	751.848	575.479	247.542		1054.12	566.102		2036.29	313.541	500.222			546.626
SPD2B_HUMAN	SH3 and PX domain-containing protein 2B	SH3PXD2B	0.212987	464.974	572.913	547.478	559.219	578.294	491.649	528.372	672.955	555.921	773.851	690.375	303.078	452.644	777.911	659.706	551.377	477.772	633.081	534.272	378.505	446.884	644.702	670.271	485.433	498.37	740.976	304.335	847.654	512.469	483.61	605.144	641.82	630.121	407.842	436.033	498.485	445.646	722.886	484.057	573.417	886.739	668.477	552.36			621.923
NBAS_HUMAN	NBAS subunit of NRZ tethering complex	NBAS	0.325326	336.15	388.7	379.837	478.267	569.884	368.18	455.209	389.358	424.324	446.63	411.039	534.219	380.495	421.953	488.774	577.66	401.66	487.801	300.946	334.617	399.902	372.255	453.675	397.808	363.833	462.8	402.1	467.637	383.712	429.025	460.895	383.864	432.596	495.013	381.258	623.41	404.9	621.272	419.463	552.064	487.29	590.38	579.939	1465.58		384.45
DEND3_HUMAN	DENN domain-containing protein 3	DENND3	0.644191	132.248	119.836	67.1362	108.452	155.18	43.1354	127.996	76.3683	125.547			527.572	140.63	80.0406	167.553		53.6492	84.9411		104.661	345.503	216.001	129.004	209.369	73.6662	489.504	158.98	136.728	150.99	149.255	143.871	73.4502	114.396	179.258	121.619	320.399	187.311	87.7195	189.82	396.095	317.415		268.244	335.96		313.317
VWA8_HUMAN	von Willebrand factor A domain-containing protein 8	VWA8	0.253385	467.423	343.623	398.768	378.872	563.346	327.755	391.24	408.698	368.465	563.83	285.155	321.587	415.985	284.152	717.839	333.952	381.632	372.399	381.913	302.765	251.567	385.22	402.742	363.499	422.484	534.67	314.469	613.21	457.937	506.227	316.557	467.608	273.555	448.296	341.744	441.525	483.4	453.771	477.042	322.926	426.391	515.218	309.302		655.161	564.855
WDR91_HUMAN	WD repeat-containing protein 91	WDR91	0.436533	377.427	381.052	349.157	306.709	459.57	268.169	387.739	289.293	426.654	349.135	327.093	678.723	384.009	287.604	351.271	536.704	263.972	328.437	271.188	333.722	347.924	349.773	416.398	304.309	391.124	475.551	379.13	364.48	325.738	262.279	505.836	310.841	480.823	414.493	371.693	509.976	286.289	456.419	608.712	481.283	361.312	484.967	407.272	1600.5		457.35
RAB19_HUMAN	Ras-related protein Rab-19	RAB19	0.540328	700.738	776.628	672.61	663.551	530.674	392.261	779.545	615.184	766.828	709.713	810.036	1714.21	893.498	641.975	618.552	360.207	755.534	768.605	561.623	647.408	920.174	567.991	567.089	815.431	576.553	1078.58	155.251	1092.45	840.68	653.181	848.981	530.263	690.832	795.235	529.416	567.138	668.673	343.742	471.251	1104.95			901.941	2631.74		585.145
VP37C_HUMAN	Vacuolar protein sorting-associated protein 37C	VPS37C	0.603147	541.835	731.676	545.785	495.542	762.747	437.617	526.81	262.455	904.191	483.612	564.001	533.599	589.374	560.467	773.514	463.239	508.822	510.77	639.196	573.809	686.47	1011.48	579.48	608.969	812.252	744.993	826.555	701.308	536.826	377.688	1049.43	584.262	639.696	566.226	564.887	672.992	745.199	1204.6		790.228			598.522	3620.84		604.769
PDES1_HUMAN	Plasmanylethanolamine desaturase 1	PEDS1	0.380949	188.166		137.468	93.6061			110.842	59.7904		172.599	91.6056	115.141	112.54	103.569	71.0132	193.652	135.339		145.149	105.457		80.0664	99.2514	109.691	86.7557	212.361			97.6606	47.3348	91.7537	73.1147		88.283	79.7904				68.1252	149.159		116.171	197.111			174.855
TPC13_HUMAN	Trafficking protein particle complex subunit 13	TRAPPC13	0.198218	609.963	665.489	677.873	572.961	547.447	598.074	502.337	667.409	601.77	516.714	589.879	794.072	624.435	721.827	803.611	498.397	731.185	530.916	660.081	608.223	564.258	506.61	730.873	718.285	385.549	816.88	735.25	741.746	659.217	662.989	752.591	665.943	658.958	703.366	743.367	724.909	581.202	847.7	566.797	690.044	650.883	705.167	470.47			576.566
CNOT1_HUMAN	CCR4-NOT transcription complex subunit 1	CNOT1	0.139396	556.329	625.79	559.663	592.052	645.13	486.639	605.215	660.156	588.608	638.324	659.999	717.591	656.639	615.547	876.113	629.724	591.833	668.447	652.01	534.256	617.667	608.331	731.006	716.381	553.5	823.073	670.909	833.849	666.658	568.35	647.542	612.544	687.383	675.743	643.052	639.679	671.703	680.816	618.999	581.821	843.599	607.807	564.586	862.318	584.307	568.931
ARG35_HUMAN	Rho guanine nucleotide exchange factor 35	ARHGEF35	0.401242	362.977	85.6426	208.802	155.096	184.433	356.584	150.243	244.379	228.613	358.028	408.06	219.384	289.16	267.894	147.373	567.696	300.044	209.518	152.445	255.783	223.562		170.633	152.974	356.494	159.086	335.34	219.83	270.998	178.454	242.205	271.093	297.394	187.208	254.222	229.884	168.288	544.14		526.349	202.479	376.972	274.35			212.85
CC88B_HUMAN	Coiled-coil domain-containing protein 88B	CCDC88B	0.625022	806.402	1268.55	941.124	750.648	2583.76	403.01	1244.96	550.085	1476.37	958.098	609.206	4665.95	1802.92	679.184	984.543	1330.59	710.454	729.234	444.692	668.881	2618.33	695.083	666.875	734.566	926.803	1817.94	1459.58	726.678	1035.31	761.355	643.215	921.736	1056.28	1805.07	844.523	2891.25	1100.97	1017.2	1419.04	2987.8	1332.56	1213.25	1715.39	3673.8		639.06
RN222_HUMAN	RING finger protein 222	RNF222	0.227415	484.985	222.878	465.492	518.629	322.626	510.151	374.136	428.361	579.451	537.626	488.802	314.309	398.751	487.088	435.995	498.485	441.789	685.214	544.342	356.359	438.927	544.302	616.563	687.298	557.129	522.136	344.309	522.908	598.886	572.465	722.366	396.188	374.939	457.025	454.731	362.803	516.417	545.111	261.854	314.725		492.437	279.043			426.777
FA83G_HUMAN	Protein FAM83G	FAM83G	0.211738	589.181	425.5	507.293	464.853	540.045	479.731	482.231	568.035	764.177	469.535	640.478	416.778	464.808	619.147	640.552	541.166	441.679	649.889	578.683	653.633	563.362	314.739	546.719	585.235	435.345	657.159	580.49	960.257	738.477	442.373	643.882	557.063	440.146	573.647	462.832	555.821	411.652	704.006	457.151	372.638	647.093	503.222	397.425		431.447	586.019
PGP_HUMAN	Glycerol-3-phosphate phosphatase	PGP	0.985214	707.642	873.88	612.976	602.346	1004.65	434.262	715.312	513.179	569.735	394.225	461.105	1540.37	870.241	667.602	630.379	587.625	605.887	688.865	490.902	623.743	854.365	580.737	658.357	595.095	523.666	1016.47	596.076	1034.92	856.04	513.239	611.595	482.019	675.823	881.347	561.714	971.846	432.331	728.214	977.155	778.301	924.593	570.494	926.589	7580.39	2071.11	458.205
RIMC1_HUMAN	RAB7A-interacting MON1-CCZ1 complex subunit 1	RIMOC1	0.381777	740.668	628.895	567.301	655.005	673.786	503.2	625.81	697.81	414.425	722.033	434.026	527.692	604.463	583.009	928.807	456.863	674.008	730.703	612.358	684.365	636.833	639.432	714.103	484.111	578.177	838.073	552.012	689.11	794.138	602.986	599.929	754.556	660.193	556.673	720.184	697.32	671.481	721.801	597.638	507.854	740.383	566.994	487.431	2630.71	520.769	678.217
TCAF2_HUMAN	TRPM8 channel-associated factor 2	TCAF2	0.224924	1670.74	1131.75	1557.95	1843.56	1785.45	1363.67	1439.27	1612.5	1498.76	1895.81	1393.89	898.395	1143.62	1851.47	1586.89	1857.86	904.316	1495.46	1599.33	1311.85	585.23	1345.15	1795.98	1354.95	1276.97	1952.66	956.452	1319.39	1452.88	1986.43	2001.28	1284.6	1846.84	1560.82	1574.44	1281.6	1427.27	1854.61	1595.63	1537.89	1467.95	751.468	1238.46	843.728	1528.57	1671.73
MROH6_HUMAN	Maestro heat-like repeat-containing protein family member 6	MROH6	0.298658	334.059	359.83	455.457	446.294	325.952	368.255	318.49	320.607	412.437	518.088	444.856	177.328	297.93	343.419	328.488	477.075	321.62	351.777	401.906	385.117	288.781	332.798	321.107	363.303	555.917	272.396	230.318	480.617	367.898	363.876	461.215	368.633	308.469	186.038	293.149	284.824	500.533	498.296	377.515	378.683	787.115	406.146	287.25		551.309	386.516
GGT3_HUMAN;GGT1_HUMAN	Putative glutathione hydrolase 3 proenzyme;Glutathione hydrolase 1 proenzyme	GGT3P;GGT1	2.4171	750.023	691.701	689.775	643.742	1163	1470.14	788.153	485.505	1954.14	429.048	683.534	1233.55	743.402	1296.46	1058.44	898.847	1084.19	1057.64	745.355	938.155	1317	2941.53	440.285	798.163	912.666	1205.2	618.214	1232.84	926.227	860.122	823.22	491.64	1125.46	1190.49	909.242	1060.53	823.493	679.526	778.486	612.872	1338.14	934.273	1046.23	27191.4	2424.58	941.526
TBAL3_HUMAN	Tubulin alpha chain-like 3	TUBAL3	0.581281	122.495	625.135		410.789		162.386	343.09	267.338	215.612	200.378		186.27	857.408	410.202	476.184			378.18					447.414	615.481	289.227	1168.7		1179.64	487.696	211.114		202.015	194.377	471.583	221.64						714.328		454.287
SMHD1_HUMAN	Structural maintenance of chromosomes flexible hinge domain-containing protein 1	SMCHD1	0.650229	314.096	401.273	360.724	183.264	900.874	227.432	507.661	269.601	874.284	210.153	241.053	2112.22	607.205	324.782	412.286	451.383	271.796	273.809	240.757	340.009	1071.09	240.427	291.633	374.298	363.427	497.857	625.14	360.299	454.952	269.955	304.317	328.817	483.651	543.484	365.705	1284.48	425.444	373.603	483.747	921.523	526.529	520.694	598.996	1017.76	456.047	364.222
CAST2_HUMAN	Cytosolic arginine sensor for mTORC1 subunit 2	CASTOR2	0.551067	384.68	244.694	447.634	580.428	468.487	177.857	329.897	213.806		307.939	334.024	276.721	332.596	504.618	418.387	326.407	244.998	334.952	346.028	209.35	202.168	300.942	486.696	417.26	407.946	574.795	1152.94	668.436	311.734	296.693	304.265	271.927	225.429	392.132	316.25	424.904	175.42		358.47	514.013	482.745	530.152	396.598	1617.42	1070.02	389.445
NCF1B_HUMAN	Putative neutrophil cytosol factor 1B	NCF1B	1.10691	3093.21	4691.49	2577.16	968.764	9296.78	1100.95	5123.69	1803.27	6196.24	262.429	1406.37	18939.9	6903.18	2484.52	3152.32	2673.18	3163.18	1947.47	1365.42	2662.61	12637.2	2194.55	3432.7	3164.83	2704.58	5933.99	4953.55	2721.56	3538.83	2002.53	1898.87	2541.74	4138.5	7161.45	2336.53	12429.9	3504.23	1424.73	5095.83	8077.59	4276.79	4319.05	5578.51	37069.4	3818.74	2551.41
U119B_HUMAN	Protein unc-119 homolog B	UNC119B	0.429178	167.232	242.715	109.191	127.647	106.756	265.785	247.195	215.681	171.067	178.735	135.673	276.795	148.044	144.68	238.286	248.496	102.752	105.723	174.624	170.151	376.723	30.4445	166.545	132.658	156.873	381.659	204.935	199.537	124.254	333.209	155.83	177.089	184.816	273.146	203.966	391.021	127.717	212.363	324.655	508.758	199.107	226.973	228.474			324.981
SWAHD_HUMAN	Ankyrin repeat domain-containing protein SOWAHD	SOWAHD	0.880877	46.5437	218.072		33.4926	293.189		246.711		232.539			872.03	273.533		174.621			69.3242			533.365	237.73	153.2		136.982	321.267	112.982	63.2362	217.985		124.18	90.1003		311.626	197.691	428.701	73.3137		177.592		244.604		207.926	1081.62		93.7672
CC85C_HUMAN	Coiled-coil domain-containing protein 85C	CCDC85C	0.372812	165.425	105.778	181.621	108.605		196.87	111.522	159.422	85.9883	119.774	222.588	148.185	152.675	132.82	282.33	346.555	106.633	87.357	139.29	154.277	166.72	73.5237	180.141	215.638	153.039	314.751		233.867	196.965	176.088	193.055	208.122	88.0126	205.99	127.379		168.055				320.423		175.095
ABTB3_HUMAN	Ankyrin repeat and BTB/POZ domain-containing protein 3	ABTB3	0.284957	410.363	405.186	359.955	500.491	266.841	450.96	465.666	521.239	339.065	599.862	480.754	374.101	456.519	374.903	787.537	382.826	456.327	449.916	538.138	367.659	466.108	417.596	610.363	469.332	494.031	662.416	451.114	870.086	517.126	455.796	701.867	516.419	439.624	487.218	456.516	430.93	427.205	523.351	472.395	409.144	743.94	351.874	351.677		471.667	453.844
ZSWM8_HUMAN	Zinc finger SWIM domain-containing protein 8	ZSWIM8	0.285342	207.128	246.075	183.339	301.929	327.294	207.937	196.338	198.6	184.674	166.235	198.097	372.653	206.459	325.069	255.492	142.022	194.616	287.442	268.814	245.899	187.443	106.093	202.391	271.611	131.146	268.491	223.215	252.366	312.567	193.45	264.589	232.738	186.469	257.487	187.01	313.628	187.784		312.328	349.619	538.026	199.333	234.071			325.055
RHG32_HUMAN	Rho GTPase-activating protein 32	ARHGAP32	0.13765	683.584	656.315	651.044	723.439	629.516	535.245	591.403	704.97	610.808	788.226	827.012	483.455	563.794	639.866	735.547	878.067	752.472	615.356	735.028	591.741	494.496	651.867	661.609	629.941	598.824	749.577	654.728	817.841	620.7	609.606	730.869	628.768	648.276	497.217	683.653	621.817	734.694	803.892	516.452	673.262	737.702	680.458	649.189		572.635	703.436
A2ML1_HUMAN	Alpha-2-macroglobulin-like protein 1	A2ML1	0.211971	65011.2	76459.1	71573.8	81772.7	61100.8	94840.9	95172.6	87637.6	73691.2	76436	60011.1	48067.2	93681.6	88870.8	87562.4	76539.6	76302.7	78941.6	80047.7	79678.5	58458.3	91339.4	67090.5	90525.1	72141.7	80901.1	104490	85628.6	96435.2	78214.1	117789	91865	77600.2	85089.9	105175	60703.9	68835.6	75820	72051	66330.5	69827.4	79123.5	72580.9	157027	91140	93957.9
CRTP1_HUMAN	Cysteine-rich tail protein 1	CYSRT1	0.307784	4471.17	5260.34	6457.26	4265.47	3799.35	4623.27	3074.99	2701.78	2708.22	5039.61	4441.12	1740.03	3111.36	2866.49	3138.37	2961.61	5087.8	3655.99	4745.44	3386.8	2986.85	4609.79	5318.84	6237.21	4239.64	2179.29	3250.06	2363.1	2051.93	5025	3465.7	4049.12	4961.72	1693.69	3338.44	3767	6890.76	4008.31	4265.31	2633.33	2840.53	3669.05	3742.34	1955.65	2819.15	2888.13
HIDE1_HUMAN	Protein HIDE1	HIDE1	0.805619		408.983	339.593		821.847		616.622	221.309	634.887		144.86	1968.45	540.871	187.357	188.204	348.744	270.653	76.2939	167.676	304.09	1157.08	132.48	183.103	242.527	249.725	375.694	684.912		359.855	109.061		204.353	285.163	470.852	272.034	1220.86	430.555		307.867	1013.7	86.6669	285.712	440.983			190.991
RUXGL_HUMAN;RUXG_HUMAN	Putative small nuclear ribonucleoprotein G-like protein 15;Small nuclear ribonucleoprotein G	SNRPGP15;SNRPG	0.272818	998.337	1528.48	836.151	1534.16	1309.16	845.679	1187.21	1360.3	631.757	1172.05	858.183	1843.27	1490.86	1197.75	1001.87	1364.6	553.129	1172.52	1261.75	702.466	1118.45	413.154	1523.82	1282.35	982.978	1295.16	921.351	1436.72	1208.61	1214.04	1341.25	1153.84	1426.27	1066.61	1157.47	1695.26	1118.88	2005.64	1618.12	2569.05	1437.16	1925.61	2026.83	2134.93	1482.75	1248.1
NUD19_HUMAN	Acyl-coenzyme A diphosphatase NUDT19	NUDT19	0.24451	905.921	1182.35	1345.33	1197.47	1523.74	940.32	1126.19	1066.84	1067.21	656.397	1520.14	1093.71	1039.28	938.92	1153.69	1497.5	1155.51	694.364	802.722	959.358	1081.15	759.32	1117.56	707.183	1289.04	1029.32	1045.81	1265.5	729.954	1017.43	1031.84	1342.64	1000.05	1106.08	1152.44	1010.1	1268.23	650.682	887.534	529.452	1451.63	1371.29	948.56		1403.65	1216.09
MI4GD_HUMAN	MIF4G domain-containing protein	MIF4GD	0.278753	257.195	194.786	201.254	292.829		378.232	136.168	180.632	267.05	263.063	239.3	221.477	236.219	179.811	221.712	195.172	259.866	301.818	214.408	250.717	174.093	273.019	196.518	183.868	266.931	168.328	295.069	234.374	159.907	239.153	225.122	289.03	216.383	200.42	214.926	364.326	230.581	322.288	181.002	185.446	342.894	262.485	401.058			221.698
UPK3L_HUMAN;UPKL2_HUMAN	Uroplakin-3b-like protein 1;Uroplakin-3b-like protein 2	UPK3BL1;UPK3BL2	0.452846	282.47	485.875	642.018	389.115	333.857	688.273	360.929	461.27	205.884	634.112	224.191		683.493	210.073	813.905	767.361	729.998	395.494	766.669	169.396	437.751	346.213	513.541	282.618	206.053	334.307	597.166	424.105	646.039	795.346	598.361	445.518	520.257	233.857	356.057	354.957	295.173	396.011	613.837	646.519	987.949	965.467	622.199			401.508
MYO1G_HUMAN	Unconventional myosin-Ig	MYO1G	0.747935	555.864	1135.54	708.535	343.478	2404.98	323.95	1196.74	466.483	1629.81	160.919	328.274	4819.51	1499.79	606.288	999.335	732.372	557.331	603.613	383.45	828.603	2361.63	649.131	619.384	794.917	737.918	1647.91	1098.36	932.147	828.738	590.491	598.952	639.728	977.395	1574.54	726.14	2919.19	735.716	534.36	1312.86	2488.34	1602.97	1162.32	1660.5	1921.52	945.531	529.829
MYO9A_HUMAN	Unconventional myosin-IXa	MYO9A	0.316914	519.555	412.89		989.456		820.276	407.757			693.212	466.579	420.27		646.358	419.679	683.921	598.273		643.513		372.076	339.231	559.938	394.12	405.165	213.222		303.002	605.348	484.078	466.046	506.552	354.755	398.258	313.473	497.565	718.099		741.859	524.836			580.381		407.723	470.546
FM25A_HUMAN;FM25C_HUMAN;FM25G_HUMAN	Protein FAM25A;Protein FAM25C;Protein FAM25G	FAM25A;FAM25C;FAM25G	0.481979	3041.14	2200.44	1511.32	2225.23	3000.86	2032.51	4751.16	3411.94	2890.16	2157	1672.11	3182.97	2624.23	3928.79	877.479	2921.45	1289.22	2994.59	1073.92	3447.7	1529.67	2006.83	1608.25	1676.25	3333.3	2990.91	5028.6	1945.81	2722.61	1640.74	1785.1	4652.03	2188.29	2679.15	1986.36	2660.93	1485.41	3478.39	3787.89	4091.98	2529.11	4882.32	4005.66	5344.79	9219.64	3252.21
TDR15_HUMAN	Tudor domain-containing protein 15	TDRD15	0.814999	521.245	432.326		948.483			1282.86			1130.97	1420.98	1425.05	1943.51	1357				879.898	500.182	644.487	586.091		2851.36	2148.55	1297.26	7185.35	841.059	2857.31	1447.69	304.476					1588.07			881.068	1020.52	241.804						615.12
GPHRA_HUMAN;GPHRB_HUMAN	Golgi pH regulator A;Golgi pH regulator B	GPR89A;GPR89B	0.329122	287.93	302.847	334.298	285.781	182.944	275.511	249.185	234.823	357.271	195.65	277.325	299.928	395.645	325.869	637.136		217.361	314.473	346.028	214.308	369.198	149.055	295.865	489.292	198.462	661.564	271.243	327.703	284.011	256.769	371.999	299.983	344.346	359.528	374.393	293.424	238.126				384.01		307.609
WASH3_HUMAN;WASH2_HUMAN	Putative WAS protein family homolog 3;WAS protein family homolog 2	WASH3P;WASH2P	0.317836	600.4	598.912	564.67	423.797	727.943	604.609	548.936	478.109	706.097	548.874	559.916	785.644	536.685	381.717	562.928	448.822	622.898	682.021	600.815	566.355	796.635	578.906	583.854	403.782	462.996	705.979	452.063	505.274	452.312	564.308	538.065	606.251	568.938	526.086	687.958	606.067	495.319	482.69	429.588	531.538	650.415	449.967	355.713	1897.92	571.451	660.544
AK1BF_HUMAN	Aldo-keto reductase family 1 member B15	AKR1B15	0.364579	11179.1	9650.29	7079.63	9744.69	5776.85	7079.54	6880.95	8861.29	5546.77	8094.31	6113.92	7456.53	6885.4	12793.4	11158.8	6084.14	5737.36	12696.1	13043.6	13203.5	8298.34	7101.62	11631.3	15306.4	4642.8	20147.3	8822.27	14600.1	9651.58	7044.5	7972.57	7891.12	11930.7	10940.4	6335.25	6108.86	3718.77	12500.8	11470.8	5004.18	15169.9	5679.15	6993.68	11570.2	9350.32	8153.41
RN223_HUMAN	RING finger protein 223	RNF223	0.273338	884.456	623.529	605.266	857	919.772	734.269	662.133	570.446	389.805	636.895	520.073	340.762	515.233	627.642	441.892	666.337	808.071	622.499	658.245	496.845	349.181	390.341	704.239	487.638	256.993	642.92	774.177	503.356	532.461	762.073	385.262	714.22	650.635	520.683	319.418	817.115	856.936	413.635	695.243	466.075	473.752	738.475	724.79		279.014	540.631
NACAM_HUMAN;NACA_HUMAN	Nascent polypeptide-associated complex subunit alpha, muscle-specific form;Nascent polypeptide-associated complex subunit alpha	NACA	0.190685	5002.79	3637.78	5297.95	4445.5	3967.98	5572.56	4832.92	6105.4	4746.22	5360.15	5435.52	3595.86	4611.22	5831.71	3083.09	5970.66	5673.27	4703.22	4363.27	6374.87	5268.8	6310.5	5178.92	5124.23	5966.92	4702.52	4433.94	3447.97	5724.29	4877.7	4194.63	5200.67	4263.39	4536.66	4468.72	4203.26	4500.02	5602.11	4928.94	4711.3	3418.3	4838.66	4422.82	3556.92	5827.46	5730.47
CNIPF_HUMAN	CNK3/IPCEF1 fusion protein	CNK3/IPCEF1	1.56242	122.865	248.626	145.533	270.729	99.9167	265.769	160.521	187.811	267.137	273.049	151.662	177.828	248.582	259.693	333.141	59.8319	150.304	174.259	303.694	191.553	154.731	128.109	115.086	133.302	139.479	135.49	176.136	284.86	193.858	140.085	317.734	153.466	226.267	252.323	177.041	451.178	175.035	148.852	118.505	183.15			190.13	3316.05		270.747
S35U4_HUMAN	SLC35A4 upstream open reading frame protein	SLC35A4	0.221587	752.071	1246.91	950.233	1057.75	1037.37	450.695	935.1	753.994	1152.33	733.578	755.148	1204.2	1025.36	1003.79	863.431	1048.18	718.922	803.902	885.706	805.692	1063.9	688.017	757.655	1123.28	833.481	974.316	639.507	871.192	862.738	1245.28	866.258	845.673	1172.59	841.679	1103.02	975.663	877.527	731.357	742.271	865.197	1078.46	786.747	883.966	1260.85	591.106	866.019
RN225_HUMAN	RING finger protein 225	RNF225	0.570123	72.6888	85.8806	61.1948	218.347		130.484	176.278	121.638	152.927	141.814	161.685		49.4637	309.383	57.3547			277.904	135.47	117.086		201.005	94.9597	50.0583		549.171	100.593	363.068	225.098	102.808	193.611	175.797	72.199	130.975	116.135			210.182	244.856	206.604	354.03	214.013	99.4734			114.691
ADAS_HUMAN	Alkyldihydroxyacetonephosphate synthase, peroxisomal	AGPS	0.254989	727.132	836.998	886.642	628.949	1045.53	723.853	704.836	763.013	888.78	588.052	632.106	1845.86	801.722	648.431	879.173	702.487	610.447	757.018	652.761	620.102	1054.95	828.32	680.703	655.581	670.782	1157.93	881.324	772.568	837.292	654.386	601.151	754.83	638.418	970.818	716.381	1248.4	736.445	672.455	682.174	1079	864.509	719.155	871.99		1334.61	691.989
KIF2A_HUMAN	Kinesin-like protein KIF2A	KIF2A	1.13731	235.753	214.462	206.296	167.502	277.254	212.075	254.098	209.594	224.572	272.721	196.908	356.53	259.871	274.137	288.339	226.072	262.422	290.799	148.164	256.03	312.437	258.045	354.971	291.376	152.898	436.075	206.265	291.616	264.823	194.402	302.399	166.315	290.328	250.638	277.345	262.186	211.958	263.212	240.287	357.435	398.127	299.848	241.091	780.954	3289.62	172.946
KITM_HUMAN	Thymidine kinase 2, mitochondrial	TK2	0.392073	277.66	370.608	256.659	255.617	684.456	328.933	376.972	245.802	376.385	237.323	490.153	838.937	450.17	183.696	618.713		203.022		402.86	329.76	505.412		272.357	364.114	432.95	736.008	219.349	669.949	300.546	319.566	507.514	435.572	451.793	527.998	315.167	735.426	501.273	632.204		712.253	618.171	572.86	399.558			399.132
DX39A_HUMAN	ATP-dependent RNA helicase DDX39A	DDX39A	0.152199	4346.32	4868.19	5087.67	4916.49	4974.69	4304.9	5127.82	5014.24	5031.32	4444.46	3965.81	7721.83	5324.07	5002.49	5371.58	5633.19	5577.62	5508.94	4437.52	4524.33	5952.19	4256.9	5452.64	4869.02	4941.96	5069.1	3774.33	4570.19	4895.17	5494.4	5179.56	4447.43	4637.11	4957.7	4900.23	6878.13	5793.64	5841.68	5173.81	5519.13	5197.56	5192.3	5071.94	9198.01	5864.59	5300.28
PDLI1_HUMAN	PDZ and LIM domain protein 1	PDLIM1	0.261498	4131.85	2665.5	3769.6	2960.03	3816.86	3476.3	2922.34	3562.71	3161.14	3467.61	5792.93	1720.45	3055.75	2513.21	2093.9	4027.84	3701.52	2648.8	1988.7	3500.19	2195.78	2705.25	2630.02	2018.39	2784.59	1846.49	3099.95	2013.64	1988.11	2557.53	2846.8	2928.85	2713.46	2029.95	3219.4	3190.49	4534.84	3016.37	2764.57	3309.86	2072.07	3894.1	2840.68	2327.51	3013.67	3837.09
BACH_HUMAN	Cytosolic acyl coenzyme A thioester hydrolase	ACOT7	0.162898	2546.85	2004.12	2762.64	2201.38	2902.36	2541.7	1815.47	2087.34	2361.62	2253.34	2412.07	1494.33	2240.76	2199.41	2302.6	3098.06	2426.7	2808.9	1786.78	2326.72	2249.46	2955.12	2181.97	1888.73	2194.71	1659.3	2504.61	2190.96	2106.45	2275.54	2265.29	1853.49	2203.41	2451.56	2086.32	2652.31	2319.75	2719.72	2534.77	2572.11	2201.42	3180.18	2810.07	1954.38	3167.97	2466.21
MYO1C_HUMAN	Unconventional myosin-Ic	MYO1C	0.197848	3570.43	3366.32	3760.95	3932.5	3535.3	4133.41	3026.28	4278.69	3602.42	4038.36	4736	2090.18	3085.34	4144.6	3981.92	4153.35	3614.25	3481.32	4134.87	3368.47	3170.79	5751.74	2941.27	3167.51	3558.09	3077.66	3394.64	4082.19	3151.91	3573.66	3834.77	3126.85	3699.25	2650.58	3783.57	2834.53	3753.11	3613.8	2643.74	2911.51	3666.02	3186.78	3383.54	7043.01	5025.69	4430.17
MYO1F_HUMAN	Unconventional myosin-If	MYO1F	0.78016	1335.65	2372.27	1547.02	581.24	4333.89	567.75	2310.57	1000.07	2892.76	237.1	687.169	9522.7	3440.21	1224.93	1754.66	1366.22	1360.7	1040.44	907.929	1381.28	5711.53	1127.45	1457.71	1815.29	1341.45	2885.09	2272.7	1566.15	1647.11	974.117	1297.64	1341.44	2314.79	3134.15	1535.33	5611.74	1639.53	1124.15	2618.7	4760.7	2364.84	2163.06	3092.03	6693.67	2067.14	1261.16
SNP23_HUMAN	Synaptosomal-associated protein 23	SNAP23	0.642777	449.281	416.795	429.772	225.174	793.03	476.749	422.139	274.008	654.245	276.012	349.978	935.964	486.134	269.871	433.014	559.457	381.647	408.314	336.232	429.253	883.5	1111.86	359.796	337.954	443.166	489.041	346.829	328.766	320.589	350.644	329.261	385.064	269.934	411.587	259.767	786.66	473.957	433.981	549.333	818.287	671.33	482.866	507.57	2801.38	1117.84	475.349
AIP_HUMAN	AH receptor-interacting protein	AIP	0.793924	504.791	658.226	401.236	446.138	550.886	498.808	441.62	504.28	526.263	390.07	414.932	1096.06	585.594	555.947	735.096	498.724	530.489	431.607	523.614	433.363	554.598	427.38	639.268	411.603	352.528	626.476	572.548	534.847	698.957	452.083	744.221	390.13	535.415	541.555	469.006	777.052	498.074	509.918	449.91	824.185	815.406	586.903	603.305	4466.04	507.475	507.284
GTPB1_HUMAN	GTP-binding protein 1	GTPBP1	0.161336	889.512	741.646	888.538	871.673	1002.38	596.543	775.776	823.456	897.185	901.284	756.422	1300.43	877.116	792.639	1072.3	848.522	780.601	748.618	730.599	744.939	1015.53	735.224	1012.67	731.191	723.853	995.81	782.415	864.238	734.359	766.814	737.784	650.612	813.587	983.691	743.697	1134.9	832.813	1013.6	906.165	954.532	851.14	840.769	895.789		617.247	792.261
LEG9_HUMAN	Galectin-9	LGALS9	0.367973	322.734	455.321	293.118	333.584	421.26	237.47	179.852	169.453		284.52	290.572	577.313	241.88	349.505	279.202	672.127	178.284	313.143	338.093	224.19	439.07	200.74	302.663	271.901	304.644	435.181	407.597	267.114	480.465	430.947	396.916	224.777	208.48	268.434	359.291	393.261	391.005	356.912	172.197	271.956	546.248	315.255	392.381			356.332
STXB3_HUMAN	Syntaxin-binding protein 3	STXBP3	0.261819	902.646	1067.91	1132.96	1097.58	1185.4	1096.98	978.162	983.882	1276.16	1033.02	1013.27	1186.79	939.806	1038.63	981.92	958.348	1111.05	997.641	1058.82	857.938	1143.44	1127.68	1091.77	969.965	904.371	999.036	863.427	809.931	905.146	1044.09	1257.52	847.602	976.424	927.72	955.779	1325.69	945.682	1069.04	979.841	1168.52	885.814	1372.36	1243.31	2048.87	3029.17	1019.15
AP4M1_HUMAN	AP-4 complex subunit mu-1	AP4M1	0.365138	282.458	218.719	261.756	227.358	319.419	117.29		130.549		176.158	398.112		221.162	141.176	389.329	347.077	260.854	277.807	132.534	229.337	147.121	224.676	281.518	236.076	288.391	145.365		491.797	378.237	163.162	199.066	268.903	284.545	247.937	330.686	349.556	288.392			179.047	269.941	186.925	263.493	614.619		243.915
RB27B_HUMAN	Ras-related protein Rab-27B	RAB27B	0.183021	4265.67	3882.09	4468.08	3872.92	4652.51	4434.72	3735.68	3945.91	5395.07	4064.72	4537.5	2687.56	3663.43	4513.5	4716.4	4632.05	4373.06	4083.3	4462.72	3816.58	3744.1	4555.42	3894.52	4257.11	3803.15	4932.35	4267.55	5053.36	4577.89	4310.16	5613.55	4406.36	4331.69	4068.68	4184.83	4770.31	4300.96	4221.21	4403.8	4884.44	4447.93	4433.56	3882.73	8647.81	5327.92	3903.33
AP3B1_HUMAN	AP-3 complex subunit beta-1	AP3B1	0.182972	1400.45	1598.72	1608.76	1835.68	1608.23	1521.38	1611.09	1682.29	1543.01	1749.14	1794.42	2158	1620.64	1690.58	1885.23	1670.34	1560.2	1522.17	1867.98	1555.76	1656.43	1615.53	1845.15	1780.75	1735.71	2094.54	1495.36	1980.42	1934.21	1693.1	1802.18	1650.08	1553.39	1688.88	1634.73	1787.83	1646.03	1518.98	1581.27	1524.36	1820.83	1653.68	1394.34	3657.92	2061.52	1899.05
ST2B1_HUMAN	Sulfotransferase 2B1	SULT2B1	0.167798	27608	21764.7	24064.6	29399.1	23761.9	25748.3	23153	24038	20072.7	26733	28353	12841.4	24242.1	26700.4	22782.8	30606.6	22192.4	27007	24218.3	28736.3	17246.5	21987.4	26336.7	22836.9	23705	19339.2	23308.3	22113	21677.7	26529.5	27223	26282.8	23903.7	21643.2	23144.8	22358.6	27248.6	29811.4	22361.2	22698.6	21034.3	23497.9	26251.1	8348.91	20782.5	24099.7
RHOD_HUMAN	Rho-related GTP-binding protein RhoD	RHOD	0.197856	796.303	961.971	765.873	1049.91	897.94	909.539	742.349	1026.18	704.834	1110.52	736.522	492.148	759.587	691.525	942.802	832.956	782.861	677.898	1055.16	746.246	616.841	763.173	1053.58	897.924	937.513	798.513	921.952	967.155	803.589	837.308	962.214	857.96	815.146	557.558	818.509	1021.49	1166.14	1092.1	729.124	701.032	710.902	1029.38	928.626	586.146	832.245	1079.52
LEG8_HUMAN	Galectin-8	LGALS8	0.404393	80.2716	157.195	136.646	178.143	227.47	84.3268	146.22	108.881	315.459	238.115	126.627	192.09	246.122	141.636	233.298	200.551	120.911	282.631	84.2256	157.627	169.698	143.643	241.383	163.295	117.631	293.844	210.84	212.46	198.457	107.244	181.323	55.5504	211.384	245.709	160.095	166.186		275.496	168.001	199.986	283.352	167.101	194.074			121.065
NDUS8_HUMAN	NADH dehydrogenase [ubiquinone] iron-sulfur protein 8, mitochondrial	NDUFS8	0.165949	1418.98	1981.99	1678.11	1655.46	1781.26	1717.75	1354.62	1582.06	1403.51	2036.08	1661.57	1723.06	1692	1131.93	2170.62	1752.16	1523.22	1316.85	1947.75	1366.96	1330.21	1685	1760.45	1824	1510.88	2066.35	1574.22	1985.55	1448.94	1998.78	1914.86	1690.91	1980.48	1343.14	1475.89	1562.08	1931.61	1818.52	1269.19	1794.06	2034.83	2213.52	1840.3		1494.33	1430.76
PSD11_HUMAN	26S proteasome non-ATPase regulatory subunit 11	PSMD11	0.086873	4815.14	4755.43	4904.24	4879.24	5352.79	4815.58	4664.09	4804.34	4218.2	4924.67	5333.75	4380.15	4322.27	4790.51	4888.42	5602.2	5253.87	5011.79	4930.53	5202.52	4735.93	4467.12	4856.3	4751.02	5308.49	5371.53	5189.75	5278.99	5056.91	5090.93	4990.5	4712.96	4524.15	4918.06	4624.92	4980.21	5075.61	4982.77	5414.14	5197.85	5385.27	5021.24	4819.48	6538.93	6016.56	5543.77
PSD12_HUMAN	26S proteasome non-ATPase regulatory subunit 12	PSMD12	0.115899	1962.22	2019.42	1843.55	1962.46	2493.82	1972.83	1863.75	2038.19	1732.87	1967.43	1972.32	1971.29	1836.67	2029.03	2455.64	2215.64	1997.98	1986.56	2165.68	1903.55	1878.24	1894.11	2079.46	2163.31	2026.93	2441.2	2413.96	2654.47	2224.85	2044.93	2374.33	2046.88	2096.7	1982.29	1843.2	2106.91	2211.74	2500.99	2310.81	1992.23	2459.55	2458.11	2164.99	2322.33	2125.97	2043.39
PSMD9_HUMAN	26S proteasome non-ATPase regulatory subunit 9	PSMD9	0.370041	1453.57	1590.12	1674.76	1290.03	1803.4	1391.27	1438.4	1711.7	1544.25	1423.71	1328.57	1837.98	1672.91	1679.59	1345.56	1822.65	1274.99	1499.36	1328.11	1327.46	1732.22	1403.04	1132.07	1305.7	1212.59	1559.07	1397.09	1724.46	1344.5	1349.23	1574.51	1486.97	1659.19	1468.42	1762.67	1339.86	1172.64	1520.14	1222.09	1568.18	1683.3	1722.98	1434.87	5923.84	1065.31	1399.76
ATOX1_HUMAN	Copper transport protein ATOX1	ATOX1	0.471076	1147.59	629.411	801.021	1044.88	1077.06	834.048	781.29	711.301	711.437	709.62	639.09	969.922	572.625	971.736	538.559	605.631	826.164	1151.28	437.642	795.003	700.885	682.633	762.769	708.79	668.396	496.525	1027.38	566.771	1134.35	932.967	636.073	862.835	730.32	737.223	743.552	965.109	591.15	1122.59	965.517	746.224	1514.14	884.192	1037.59	3572.57	2168.61	1024.82
PGRC1_HUMAN	Membrane-associated progesterone receptor component 1	PGRMC1	0.139213	3153.6	2267.84	3150.31	2608.3	3410.87	3270.23	2339.23	2595.25	3300.04	2711	3250.79	2140.78	2512.37	2587.32	2263.73	3481.03	3058.48	2887.17	2914	2467.79	2720.41	2834.48	2661.87	2663.78	2884.19	2588.5	2869.91	3226.51	2397.91	2640.94	2678.2	2440.92	2327.15	2184.26	2860.25	3577.34	3110.56	3266.03	2524.81	3288.4	3548.52	2906.31	2516.34	3812.44	2263.7	2527.04
SPT5H_HUMAN	Transcription elongation factor SPT5	SUPT5H	0.228595	1282.52	1037.36	1062.89	694.688	1436.79	780.604	1105.61	1345.12	1466.09	1052.72	805.461	2019.75	984.628	886.744	1199.07	1252.05	774.458	1256.88	953.416	992.867	1097.08	958.912	1333.3	1386.04	1100.6	1760.38	1195.29	1350.62	1256.38	1060.23	1077.25	734.28	1004.81	1109.58	1009.33	1245.54	613.463	1465.27	1163.91	1046.67	1648.87	1207.89	1226.86		470.579	1270.64
DFFA_HUMAN	DNA fragmentation factor subunit alpha	DFFA	0.18019	635.007	456.662	571.631	691.03	535.505	549.892	589.921	520.798	503.241	608.565	775.373	589.295	654.073	517.188	601.254	823.091	586.941	596.334	668.708	572.083	535.985	459.871	568.536	432.416	481.403	641.511	606.287	751.283	626.833	470.344	683.745	507.289	690.451	744.887	733.908	531.195	657.705	866.586	642.629	758.806	960.226	636.527	709.325		913.012	714.008
HIP1_HUMAN	Huntingtin-interacting protein 1	HIP1	1.01215	236.108	347.201	224.44	99.019	419.268	152.153	430.365	172.915	254.213	162.075	143.676	1014.67	439.596	235.302	323.01	358.764	150.694	288.395	200.811	253.55	299.294	342.459	338.725	342.571	202.267	518.999	226.457	211.941	324.631	180.339		189.745	240.996	371.28	232.276	696.139	331.238	445.049	332.473	511.231	581.855	335.39	408.357	3313.06	1040.44	207.105
CLIC1_HUMAN	Chloride intracellular channel protein 1	CLIC1	0.417919	42442	47009.7	42740.2	44532.7	57368.7	43243.7	41683	39017.4	47580.6	36237.9	43125.7	60477.4	52855.6	40154.9	53229.5	41692.2	48676.3	40571.3	44034.1	37396.6	50957	57456.2	43598.6	46523.6	38901.5	53270.4	51384.1	55200.2	44213.5	46444.4	54397.7	48482.5	49452.4	45405.2	46902	61435.4	48198.1	47740.1	51516.5	48292.2	42014	50686	58879	223003	42753.7	44388.2
EIF3F_HUMAN	Eukaryotic translation initiation factor 3 subunit F	EIF3F	0.125077	2461.53	2231.85	2368.6	2901.34	2440.46	2470.42	2444.72	2637.05	2222.64	2683.69	2490.86	2155.77	2495.15	2848.18	3522.82	2532.67	2244.55	2556.59	2605.25	2746.68	2153.98	2433.35	3146.98	2879.27	2542.89	2956.92	2331.15	3171.55	3104.68	2782.11	3267.54	2624.34	2949.64	2724.52	2798.44	2502.04	2238.06	3269.54	2476.71	2385.78	2589.65	2585.56	2577.68	2172.31	1965.76	2380.53
WWP2_HUMAN	NEDD4-like E3 ubiquitin-protein ligase WWP2	WWP2	0.806026	99.4318	142.713	76.2457	97.9017	799.407			105.72		111.318	101.603	207.088	104.538	205.236	75.7911		80.8678	189.802	89.5894		118.899		128.635		88.6073	198.153	108.401	196.108	91.9325		223.02	111		112.031	115.567		67.8614	582.944		103.14			404.975			171.957
PK3CD_HUMAN	Phosphatidylinositol 4,5-bisphosphate 3-kinase catalytic subunit delta isoform	PIK3CD	0.645088	69.9926	219.854	172.725	47.9213	377.278		129.654	123.521	138.168		64.2337	536.973	210.575	66.6644	163.015	270.337	127.081	86.822	61.9618	76.5084	312.394		94.4681	114.26	107.632	265.277	160.393	236.649	111.898	35.4183	123.301	80.1909	173.3	230.663	140.612	426.73	114.266	145.563	155.717	324.604	243.848		246.81			109.541
ODPX_HUMAN	Pyruvate dehydrogenase protein X component, mitochondrial	PDHX	0.453046	285.049	549.202	429.31	296.112	577.847	427.379	416.055	298.27	298.883	332.813	463.193	431.045	373.127	252.891	523.989	415.066	231.492	329.173	317.57	297.708	418.258	410.643	319.196	334.533	308.042	489.349	454.124	326.951	281.626	358.585	367.982	452.074	370.583	306.629	458.591	545.627	443.263	484.19	375.842	585.608	428.715	679.332	468.118	1823.84		360.733
MATN2_HUMAN	Matrilin-2	MATN2	1.22347	405.718		187.055	74.2972	188.88	117.246	113.89		658.546			361.327	87.6116	124.264			319.818	199.61	240.761	202.535	268.802	563.781	94.6133		175.384	145.924				241.002		51.4201					171.759		177.648					2391.87	822.727	166.034
QSOX1_HUMAN	Sulfhydryl oxidase 1	QSOX1	3.00952	37864.5	4429.57	9008.24	3166.57	5513.46	20438.5	5950.74	4002.94	17910.4	6534.19	5145.48	8304.47	4689.44	4616.1	3855.48	10657.6	13420.9	8172.62	8417.44	13316.5	11703.7	30126.8	4399.58	3277.04	8465.82	3642.29	5105.76	3455.68	4964.35	7543.84	6432.02	4235.78	3225.71	7743.58	4071.89	6354.62	10193.9	5460.27	6293.24	10837	6106.01	7007.46	5849.77	377433	122989	12098.4
DCTN6_HUMAN	Dynactin subunit 6	DCTN6	0.238238	559.546	613.294	492.296	612.466	846.695	462.687	466.653	653.954	591.561	549.191	583.722	447.269	555.278	559.869	849.448	1275.56	471.904	535.132	342.914	496.464	522.315	489.369	533.398	665.528	450.417	529.375	729.164	623.916	768.59	758.657	958.202	634.187	725.916	794.375	742.994	669.271	683.469	714.379	822.285	718.968	673.207	822.05	762.887	834.638	575.522	719.12
ACATN_HUMAN	Acetyl-coenzyme A transporter 1	SLC33A1	0.33094	177.021	198.19	241.164	175.028	196.625	141.926	169.845	140.241	194.579	170.388	104.805	97.0219	196.857	181.532	382.916	223.989	156.37	161.453	165.939	217.501	145.078	304.465	157.804	116.761	181.717	178.767	178.581	202.829	191.412	145.479	256.693	123.83	117.355	215.349	206.671	203.552	136.8	248.316	90.792	116.572	149.439	216.625	105.811			154.372
WASL_HUMAN	Actin nucleation-promoting factor WASL	WASL	0.443717	1130.96	1255.17	1482.67	1545.57	1020.35	1179.95	1180.69	1391.14	1346.59	1526.64	1571.02	864.947	1112.84	1534.24	1574.07	1417.81	1204.02	1307.99	1289.15	1011.48	996.44	1512.05	1370.16	1400.32	1237.87	1437.76	1237.36	1534.57	1253.32	1392.51	1471.11	1019.64	1500.49	1257.69	1531.2	1014.29	937.014	1262.59	1076.15	1180.99	1738.54	1157.25	980.951	6157.29	2481.62	1437.09
IPO5_HUMAN	Importin-5	IPO5	0.162081	1091.8	1380.49	1260.54	1359.66	1684.64	1260.7	1330.82	1326.82	1142.57	1227.09	1238.32	1341.85	1373.45	1144.32	1477.63	1372.52	1249.55	1246.95	1262.39	1328.79	1347.06	1361.51	1469.04	1239.29	1291.06	1488.18	1370.06	1476.01	1546.52	1379.06	1198.41	1305.26	1258.1	1262.35	1176.71	1349.93	1330.71	1593.98	1472.37	1400.47	1503.88	1321.92	1333.74	2708.6	2085.98	1387.88
SAP18_HUMAN	Histone deacetylase complex subunit SAP18	SAP18	0.241146	1095.98	1167.43	720.848	1177.65	2177.07	918.693	945.797	1278.86	1283.51	1155.18	912.389	1635.43	1539.46	1175.21	1737.35	1419.53	1114.88	1021.15	1150.05	937.271	1101.69	762.077	929.679	1341.45	933.024	1410	1308.42	1305.01	1294.64	1157.04	1446.95	820.522	1039.4	1043.55	1274.01	2002.7	1009.67	1473.14	1055.68	1465.7	1174.82	1211.51	1558.34	1363.1		890.255
EMAL1_HUMAN	Echinoderm microtubule-associated protein-like 1	EML1	0.552053	158.116	154.295	110.377	100.975		231.569	115.691	162.286	101.854	244.464	99.2995	276.887	134.728	285.146	280.161		177.375	223.094	188.41	199.573	118.011	158.58	178.417	93.3646	169.019	473.755	236.848	214.948	154.162	80.3173	359.54		112.189	185.665	75.7336		184.974	183.772	162.656				180.017		813.756	177.357
IF2B3_HUMAN	Insulin-like growth factor 2 mRNA-binding protein 3	IGF2BP3	0.392548	340.642	318.316	270.484	537.1	342.804	433.093	313.406	401.489	785.325	545.414	614.091	185.832	399.74	265.068	693.74	263.033	476.17	398.517	258.51	97.8225	597.348	628.798	230.147	288.96	875.284		182.089	544.878	297.605	453.206	423.979	369.729	386.953	342.461	526.46	392.536	338.841		501.193	352.385	949.652	700.693	317.386		207.586	552.632
DNM1L_HUMAN	Dynamin-1-like protein	DNM1L	0.116734	2291.98	2428.28	2561.65	2206.8	2721.52	2214.86	2520.33	2335.63	2444.64	2499.73	2450.28	2429.04	2666.43	2214.34	2418.03	2903	2054	2187.02	2323.03	2235.15	2547.73	2496.34	2315.82	2261.4	2230.82	2191.41	2780.78	2192.65	2052.89	2173.67	2458.13	2338.3	2304.53	2027.89	2132.67	2861.43	2757.82	2839	2389.03	2958.72	2430.04	2743.57	2778.27	3926.65	2679.74	2726.35
RTCA_HUMAN	RNA 3'-terminal phosphate cyclase	RTCA	0.139007	1002.14	1052.18	1118.49	1124.46	1099.27	777.996	1037.22	1194.48	1032.2	1148.74	1198.52	1090.46	1235.4	988.325	1113.99	1256.52	775.5	947.851	1251.35	807.845	1031.93	822.062	942.016	1321.49	790.983	889.186	1017.7	1178.67	967.072	1133.19	1181.42	1000.03	1117.37	1086.96	1168.87	1271.96	1063.97	1387.8	1118.9	1130.67	879.747	1014.3	1021.65	972.58	1022.18	1258.76
P3C2A_HUMAN	Phosphatidylinositol 4-phosphate 3-kinase C2 domain-containing subunit alpha	PIK3C2A	0.235057	333.609	293.969	236.858	307.128		225.859	341.041	310.782	216.973	370.969	376.874	355.078	233.517	234.578	365.261		201.858	319.003	295.112	285.083	240.934	259.376	290.713	229.143	223.116	344.012	218.121	292.188	244.653	363.802	241.988	252.241	266.863	306.121	234.125	329.051	273.351	203.131	147.631	305.447	376.018	318.232	459.873			245.311
LST1_HUMAN	Leukocyte-specific transcript 1 protein	LST1	0.718215		1058.34	277.246	602.178	804.294		863.541	440.852	1214.91			1343.62	155.719	370.511	564.391	361.898	217.625	409.729			2025.09	613.595	343.526	766.12	247.518	998.938	358.191	666.579		272.284			319.182	1518.01	627.35	663.576	268.139			1443.85	377.24	323.525	511.437	693.328	329.705	228.876
IFRD1_HUMAN	Interferon-related developmental regulator 1	IFRD1	0.523264	78.4994	113.205	68.6883	114.425	136.653	128.43	115.182			51.1361		89.4084		163.276	103.623				130.851	90.6683			56.1325	140.438	93.0563	283.7		165.316	151.269	101.32		52.3741	80.1782	159.275	146.137		82.0888	218.834	168.098		213.361
P85B_HUMAN	Phosphatidylinositol 3-kinase regulatory subunit beta	PIK3R2	0.482668	220.297	138.179	150.899	137.029	335.622	211.682	138.854	136.165	175.151	146.696	226.917	197.442	110.973	175.596	335.771	232.853	178.779	184.877	109.58	146.4	207.53	142.665	229.098	201.941	106.938	92.9055	569.163	152.112	68.7993	167.261	165.973	92.7483	172.272	116.05	120.164	136.86	219.324	113.606	51.5334				84.7764			146.967
MANBA_HUMAN	Beta-mannosidase	MANBA	1.95355	183.979	283.428	299.996	215.707	364.763	292.326	387.213	189.048	583.182	102.024	136.676	518.588	154.43	236.337	223.97	284.336	263.685	371.489	351.479	319.047	644.543	740.254	240.163	220.152	457.317	293.561	215.143	179.629	150.696	422.832	191.381	217.785	143.656	368.345	126.285	271.082	151.066	181.625	192.287	445.05	250.643	334.558	492.37	6818.39	2898.97	556.572
AGRIN_HUMAN	Agrin	AGRN	1.77041	540.332	287.72	419.445	193.091	293.924	655.836	265.408	229.414	537.165	197.967	152.336	448.161	279.724	269.527	306.984	392.521	467.988	581.143	372.782	331.934	995.453	3495.31	179.003	198.126	329.833	446.067	246.33	286.293	288.22	336.287	242.95	275.168	248.355	398.545	523.856	311.597	316.646	440.81	352.275	347.501	235.15	487.708	316.021	7240.68	1297.36	605.4
PLOD2_HUMAN	Procollagen-lysine,2-oxoglutarate 5-dioxygenase 2	PLOD2	1.56158	143.613	145.876	109.373	66.8539	146.592	185.111	213.571	126.336	105.43			228.834	88.8212	63.3085	175.527	158.012	287.301	128.195	166.885	154.797	290.84	240.651	80.5571		185.597	392.115		145.293				511.222	31.3306	113.154						291.195				1835.56	2231.46	117.089
EXOC5_HUMAN	Exocyst complex component 5	EXOC5	0.167722	1136.6	1338.81	1183.65	1277.78	1241.38	1082.01	1231.35	1236.43	1168.49	1300.14	1255.69	1192.48	1180.24	1190.03	1400.39	1252.27	1059.82	1303.27	1200.04	1077.64	1218.71	1178.49	1193.83	1211.39	1156.16	1320.3	1317.59	1468.3	1209.82	1256.62	1191.63	1250.5	1209.44	1200.83	1144.18	1065.95	1321.68	1044.18	1112.93	1191.08	1358.11	1286.68	1162.72	2619.47	1415.44	1283.59
NDUA4_HUMAN	Cytochrome c oxidase subunit NDUFA4	NDUFA4	0.610508	797.718	1146.95	760.268	977.589	1449.38	524.805	1269.51	985.023	1405.82	666.488	757.308	2817.91	1638.7	889.159	3304.17	695.846	847.918	1094.2	1451.26	687.174	1729.69	978.623	2155.11	2759.61	357.749	3505.35	1393.45	3139.83	1669.44	734.764	1675.05	1067.7	1079.91	1437.47	1740.07	2122.94	1340.97	1032.24	1492.17	1409.84	1955.39	1045.43	1528.09		5693.17	803.936
PSDE_HUMAN	26S proteasome non-ATPase regulatory subunit 14	PSMD14	0.115085	4588.9	4638.52	4557.23	4564.99	6325.98	4420.94	4543.05	4869.75	4559.88	4661.33	4157.92	4928.41	4142.18	4594.65	4882.01	5410.4	3854.67	4597.22	3902.69	4564.81	4782.73	4563.36	4599.94	5005.62	5313.9	5475.22	5319.41	5444.71	5014.68	4229.38	4651.17	4892.59	4550.56	5011.9	4127.39	5557.6	4574.43	5563.51	5669.83	5222.1	5771.34	6144	5708.9	6081.16	3786.87	4337.6
BIN1_HUMAN	Myc box-dependent-interacting protein 1	BIN1	0.966682	371.835	697.188	335.565	391.343	1282.87	199.968	583.646	208.466	856.445	121.112	198.99	2671.03	752.082	414.038	390.818	257.356	670.417	226.32	184.182		1407.86	342.406	230.097	443.873	282.038	817.8	481.226	519.942	623.782	177.419	365.288	284.224	813.793	616.078	293.842	1225.61	304.826	452.314	1331.08	1171.04	666.466	661.558	953.783	1855.98	4609.17	398.238
IMA4_HUMAN	Importin subunit alpha-4	KPNA3	0.14836	1164.53	1056.17	1100.3	1028.96	1388.45	1069.77	1085.18	1171.33	976.263	1235.08	1246.67	775.776	1060.36	1143.81	991.766	1529.69	1054.86	1107.04	1042.17	1223.8	872.475	1439.94	1179.52	1112.56	983.706	1462.83	1335.09	1074.75	1213.09	1086.29	1270.08	1148.16	993.99	1083.13	1116.47	1357.3	958.266	1695.69	1104.02	1414.35	1130.8	1232.69	1028.25	1280.59	795.361	1252.99
STK25_HUMAN	Serine/threonine-protein kinase 25	STK25	0.936204	374.5	248.193	228.699	274.245		302.451	270.742	165.127	324.171	244.01	196.522	631.805	243.874	245.621	208.849	501.389	270.045	338.938	244.283	84.543	225.29	658.249	393.434	288.542	221.036	365.922	1184.56	247.304	110.447	126.978	273.037	324.107	278.717	308.99	146.426	2718.2	497.851	817.347	741.144	194.522	335.934	258.874	324.39	515.684	605.711	153.572
USP9Y_HUMAN	Probable ubiquitin carboxyl-terminal hydrolase FAF-Y	USP9Y	0.135349	1411.42	1813.63	1434.59	1719.72	1630.74	1241.85	1628.29	1681.06	1276.28	1819.72	1764.96	1568.77	1560.14	1656.53	1977.25	1558.57	1383.1	1607.39	1903.55	1449.84	1403.9	1391.65	1812.6	1735.12	1294.24	2042.22	1385.38	1939.46	1824.26	1767.81	1909.94	1593.26	1775.56	1653.6	1658.3	1373.11	1612.28	1487.45	1221.24	1568.82	1625.97	1378.55	1421.08	927.107	1679.08	1620.42
LAD1_HUMAN	Ladinin-1	LAD1	0.192019	3141.92	2186.55	3970.28	2399.61	2588.01	2592.18	3304.66	3696.62	2750.71	2774	3258.75	1821.51	4142.94	2667.24	1944.8	4484.19	2414.35	2383.08	2167.21	3802.3	2644.16	2722.6	2730.18	2595.98	2929.34	3108.24	3710.13	2706.34	3062.23	2365.32	3017.88	3290.19	2848.48	2841.8	3070.26	2579.27	2012.2	3238.56	2858.46	3402.83	2876.96	3397.51	2714.41	2412.82	2696.1	2178.67
FAAH1_HUMAN	Fatty-acid amide hydrolase 1	FAAH	0.330649	184.521	371.685	258.137	177.787	342.045	340.611	338.392	352.742	449.211	209.994	220.743	420.961	301.359	262.263	249.161	319.152	250.666	160.912	287.1	231.186	235.878	343.528	304.786	379.459	148.611	429.057		325.644	337.364	220.718	347.864	345.088	305.054	459.01	154.158	396.017	395.599	172.445	325.729	448.157	613.944	344.74	399.49			268.431
VMA5A_HUMAN	von Willebrand factor A domain-containing protein 5A	VWA5A	0.344984	273.552	447.723	604.837	473.605	434.604	368.601	477.651	415.45	622.634	419.63	917.551	492.041	458.064	587.169	745.035	1249.31	509.63	514.51	345.37	252.639	381.984	711.822	292.197	477.848	495.616	522.904	633.597	636.347	411.938	691.321	861.846	417.757	593.315	714.097	592.976	447.159	298.583	758.076	451.788	472.86	352.344	599.025	650.953	970.68	692.412	495.419
SDCB1_HUMAN	Syntenin-1	SDCBP	1.78528	4443.81	3015.4	3906.41	2402.28	2895.95	6554.94	4512.27	2167.58	17428.6	1345.64	3012.82	10241.8	4151.96	4651.45	4278.79	1776.07	4666.72	4577.72	7324.23	5055.82	7432.53	15193.3	2079.23	2259.98	3302.46	3771.78	1836.21	2539.05	3746.51	3436.74	2584.56	3575.35	2407.73	7530.76	4098.09	3788.17	3642.38	982.048	2669.66	3484.25	3045.21	1899.63	2878.25	82870.2	24972.7	5086.39
PITM1_HUMAN	Membrane-associated phosphatidylinositol transfer protein 1	PITPNM1	0.295698	249.781	264.259	263.122	247.179	327.657	294.59	280.804	204.31	379.179	233.337	233.674	638.136	294.299	162.017	236.726	322.424	271.095	287.005	232.715	249.447	382.336	317.998	240.348	207.437	227.307	326.955	230.236	235.042	158.736	270.825	308.944	207.052	339.413	223.841	174.858	396.798	340.977	239.74	297.475	419.634	177.062	247.101	273.635	528.096	447.61	268.989
NOP56_HUMAN	Nucleolar protein 56	NOP56	0.130165	643.397	614.756	780.644	718.787	722.744	663.878	688.755	614.328	724.433	818.89	723.618	1159.64	709.423	675.046	690.602	743.282	664.371	661.069	617.832	775.256	722.135	605.365	677.441	675.447	770.26	698.453	672.105	724.721	793.015	702.751	640.463	641.13	578.787	659.649	649.23	811.359	560.781	723.575	725.287	772.67	772.054	709.167	605.572	901.751	895.029	710.003
DDX3X_HUMAN	ATP-dependent RNA helicase DDX3X	DDX3X	0.142944	5584.2	5175.11	5568.01	5615.95	4648.16	4952.26	4911.82	5518.9	4767.09	5898.76	5021.59	4814.69	4455.11	6019.93	5560.28	5317.72	5136.34	6032.51	5609.41	5598.62	4909.46	4774.19	6114.61	5812.66	4330.71	6344.92	4958.2	6124.67	5943.78	5454.31	6301.25	5418.1	5491.93	5852.45	5342.67	5149.05	5090.34	6888.63	5727.11	4894.12	7508.89	5552.32	5590.9	3211.82	4805.72	5414.77
RNT2_HUMAN	Ribonuclease T2	RNASET2	0.503762	425.93	254.712	251.917	240.923	306.53	401.892	297.706	261.717	403.169	235.457	138.498	605.296	470.558	309.61	461.577	157.229	329.219	416.264	447.632	192.643	421.724	395.446	302.256	257.348	283.781	485.018	461.109	514.006	385.503	328.358	313.605	197.024	310.858	578.211	461.707	392.22	251.041	373.445	297.081	311.851	393.515	405.568	319.432	1216.43	621.521	379.665
PODXL_HUMAN	Podocalyxin	PODXL	2.61992	621.087	234.323	349.301	266.363	263.992	829.907	459.969	221.442	1586.22	149.64	410.858	478.365	301.631	376.406	343.809	177.517	812.854	371.492	703.749	414.867	417.375	1385.13	261.445	161.643	290.596				261.818	400.919	743.823	263.938	314.953	477.84	364.37	224.104		136.153		329.967		162.605	155.947	13526.6	2517.85	368.377
FCN1_HUMAN	Ficolin-1	FCN1	1.15805	504.241	2340.87	698.146	574.519	1591.02	248.002	1320.43	905.611	896.17	42.4776	460.255	5438.04	1474.17	1500.35	632.191	667.264	512.674	599.645	570.238	314.946	4474.48	704.674	2099.17	776.576	682.679	2624	675.814	1133.39	1283.77	317.932	874.731	567.846	869.472	1672.01	1463.68	3128.58	884.393	419.921	528.5	1318.57	827.472	416.26	1421.21	2338.85	1540.08	403.451
CCN1_HUMAN	CCN family member 1	CCN1	0.798936	624.612	476.328	642.074	508.134	1276.87	975.821	504.338	707.136	1195.9	522.26	267.306	789.522	567.068	532.62		397.864	557.154	709.533	690.846	684.743	758.101	2082.05	602.111	439.307	799.916	378.136		509.284	577.692	509.02	649.808	560.339	434.912	789.532	525.402		436.853		364.987					4332.52
PIR_HUMAN	Pirin	PIR	0.281065	750.833	783.696	524.615	805.795	505.047	887.061	502.724	658.083	645.488	591.513	618.979	609.626	552.705	681.589	831.782	346.466	591.542	1109.52	848.619	675.327	514.574	684.064	791.422	1280.77	797.768	878.128	537.225	877.462	728.955	694.188	777	582.336	749.238	640.691	478.965	786.172	660.578	1028.9	734.188	336.666	806.52	639.872	518.276	527.763	459.392	600.779
IMA3_HUMAN	Importin subunit alpha-3	KPNA4	0.153088	3156.9	2809.64	3009.98	2497.72	3083.2	3182.12	2681.54	3191.5	2199	3012.42	3209.68	2687.94	3027.25	2871.33	2161.44	3443.11	3202.48	3150.66	2920.94	2800.89	2398.15	2128.14	2663.2	2390.38	2560.94	1764.41	3429.33	2056.65	2548.92	2851.33	3368.5	2893.9	2460.7	2827.18	2622.44	3263	3543.01	2986.36	2881.09	3232.91	2481.41	3332.13	2626.52	4128.37	3627.29	3628.52
TRI38_HUMAN	E3 ubiquitin-protein ligase TRIM38	TRIM38	0.32806	264.725	347.779	357.575	252.129	451.729	242.442	369.979	174.259	202.977	311.469	357.675	614.42	289.966	281.427	385.965		152.076	189.365	390.755	143.288	488.195		302.825	253.856	380.208	313.625	298.415	328.146	271.115	228.732	309.968	271.549	374.396	486.909	306.709	297.806	450.466	272.47	329.926	506.957	454.241		348.226			458.362
PPP6_HUMAN	Serine/threonine-protein phosphatase 6 catalytic subunit	PPP6C	0.209867	1158.76	1433.87	1226.11	1117.45	1898.02	1357.19	1321.81	1168.11	1231.92	1222.65	1295.16	2123.28	1573.24	1275.16	1383.13	1717.81	1305.06	1297.83	1424.06	1135.91	1496.42	1307.93	1398.07	1418.66	947.094	1667.8	1470.47	1622.81	1273.03	1381.07	1238.92	1205.01	1461.64	1459.99	1214.43	1959.86	1394.47	1462.63	1514.09	1824.22	1410.06	1779.41	1700.07	2745.86	1275.41	1164.32
EST2_HUMAN	Cocaine esterase	CES2	0.411874	7260.87	7447.62	9217.92	7797.28	8053.9	7912.46	10882.3	9286.01	8846.03	7982.36	10703.7	4994.29	9408.16	7713.07	7178.57	9557.53	10311.2	7781.19	7998.09	9672.34	6320.73	7959.62	9950.78	7142.38	6385.44	5949.4	11111.6	7525.23	7703.36	5863.99	5497.41	11611.3	6495.64	6804.61	9081.46	7008.35	6852.88	8459.11	6696.91	7550.56	5581.15	6796.93	9063.24	31601.7	15029.2	10358.2
P3C2B_HUMAN	Phosphatidylinositol 4-phosphate 3-kinase C2 domain-containing subunit beta	PIK3C2B	0.243599	300.544	315.167	301.473	313.716	285.561	230.352	212.389	304.528	235.909	380.311	259.243	279.139	263.427	296.312	426.355	295.817	205.167	224.807	316.808	247.389	143.9	276.448	322.024	229.094	167.56	306.645	242.292	250.89	293.676	249.368	347.118	357.256	301.083	285.665	315.576	232.245	214.313	377.085	299.763	254.944	486.561	412.744	299.838		326.022	163.817
MA2B1_HUMAN	Lysosomal alpha-mannosidase	MAN2B1	0.843224	202.253	458.56	257.773	422.953	170.398	419.502	356.478	371.576	600.948	251.01	214.306	585.125	443.701	351.365	418.401	214.908	316.477	261.522	447.998	229.617	350.147	259.956	454.278	381.734	170.118	361.217	420.76	426.908	293.481	380.708	562.638	388.246	416.292	591.945	343.178	432.023	547.505	355.372	362.237	371.592	361.714	314.049	570.299	3197	1029.88	249.563
F16P2_HUMAN	Fructose-1,6-bisphosphatase isozyme 2	FBP2	1.34076	873.882	1986.11	504.499	129.944		173.732			916.504	378.002		1292.26	508.794	252.563		300.403	328.383		254.59	306.633	71.7984	176.856	152.78		920.69	597.522			844.05			274.29	166.887	574.723	644.138	528.341	202.565	263.985	1224.05	779.221	707.771	766.838	1029.85	7129.79	4823.81	258.896
ACACB_HUMAN	Acetyl-CoA carboxylase 2	ACACB	0.183062	650.845	729.807	614.789	765.411	664.243	719.533	629.31	552.288	901.074	736.109	749.484	497.581	524.18	604.065	638.88	756.081	673.026	785.157	801.644	597.856	609.104	779.866	676.863	750.735	606.136	779.311	712.521	866.76	670.401	630.885	735.019	634.271	845.033	543.215	571.164	596.374	627.981	843.194	796.014	800.062	870.562	658.27	670.359		570.243	832.026
PDXK_HUMAN	Pyridoxal kinase	PDXK	0.248636	2364.91	1698.17	1599.5	1656.33	2554.29	1753.42	1654.28	1561.83	1362.79	1622.32	2090.33	1177.67	1550.37	1493.88	1492.55	2909.53	1799.05	2046.45	1603.56	2067.3	1832.16	1525.53	1618.3	1597.37	2080.11	1478.03	2106.85	1590.28	1352	1691.66	1523	1801.51	1487.56	1956.58	1625.09	2275.06	2078.9	1947.88	1928.95	2041	1881.95	2331.64	1633.81	5034.88	2576.07	2020.24
CLD4_HUMAN	Claudin-4	CLDN4	0.313979	432.645	688.379	545.252	639.45	401.517	443.595	585.315	757.42	897.6	731.397	486.101	351.561	778.053	830.573	660.212	607.854	787.807	698.672	928.409	305.754	494.96	935.944	683.13	425.936	283.855	403.148	331.813	416.097	595.317	454.055	645.507	694.595	412.108	491.159	905.062	435.734	412.881	610.719	531.416	438.984	578.141	613.342	469.555	844.842		458.104
ISLR_HUMAN	Immunoglobulin superfamily containing leucine-rich repeat protein	ISLR	4.21162	882.008		205.837		95.8024	313.598	177.234		1133.56			708.753	162.324				362.665	341.483	201.798	535.59	219.289	113.325		125.946	98.0439				108.054	170.572	159.616	42.0218		341.019		377.226		210.697	229.609	271.776	275.321	227.81	141.641	23403.3	3385.24	169.648
C2C2L_HUMAN	Phospholipid transfer protein C2CD2L	C2CD2L	0.536517	141.978	33.7487	34.4208	73.7077	220.112	113.422	93.337	153.325	124.736	101.078	69.1679	162.817	71.1449	69.7738	67.015	153.916	93.0698	68.516	78.7137	63.4894	165.741	114.498	65.0509	23.241	58.8612		158.396	55.7584	49.548	70.4154	105.934	71.5786	81.2956	140.915	94.3877	327.915	86.2542	80.6982	88.6456	230.884		165.331	170.769			125.913
TXND9_HUMAN	Thioredoxin domain-containing protein 9	TXNDC9	0.226184	500.967	436.556	452.439	414.674	330.744	483.364	373.883	517.55	361.231	461.308	540.617	239.433	463.462	384.512	580.632	397.106	613.975	407.591	538.925	318.317	351.036	531.955	490.561	338.352	369.074	677.967	314.97	430.191	374.073	432.09	473.391	500.019	366.16	411.667	486.192	323.86	439.258		350.428	372.076	394.208	318.712	285.887		727.756	479.042
DPYL4_HUMAN	Dihydropyrimidinase-related protein 4	DPYSL4	0.635018	606.107	396.606	519.362	255.923		272.952	584.281	386.729	603.786	517.484	331.542	1494.51	439.214	515.337	333.466		324.829	815.926	335.823	511.191	698.822	600.73	366.953	382.665	490.203	492.07	278.273	340.924	673.108	636.455	695.326	400.805	531.456	372.811	345.915	491.782	272.126	425.929	758.918	710.264	624.512	732.74		2584.21	2207.33	345.069
TRAD1_HUMAN	TRAF-type zinc finger domain-containing protein 1	TRAFD1	0.450666	287.868	592.162	399.556	411.891	512.326	1122.15	257.247	302.391	316.58	301.906	574.937	305.291	222.717	206.184	443.643	538.231	326.846	272.502	398.908		643.705	781.733	223.821	414.177		349.694		339.037	303.874	469.805	416.059	332.345	521.652	365.317	343.777	675.364	164.248	100.717	210.735	415.068	254.177	191.256	521.209			280.675
COX7R_HUMAN	Cytochrome c oxidase subunit 7A-related protein, mitochondrial	COX7A2L	0.190687	1459.55	1410.13	1244.02	1502.29	930.725	1215.69	1120.95	1513.61	1236.35	1231.79	1435.84	1839.24	1571.4	1392.76	1982.83	1057.95	1187.49	1311.41	1324.28	1507.2	1221.68	1418.39	1537.86	1323.06	1318.13	1874.75	1435.01	1581.25	1297.28	1147.8	2002.81	1122.5	1481.45	1305.65	1289.94	1182.03	1134.51	1069.71	1611.75	1186.25	1364.51	989.053	999.68	1626.62	804.643	1204.51
G3PT_HUMAN	Glyceraldehyde-3-phosphate dehydrogenase, testis-specific	GAPDHS	0.939148	4216.11	4536.22	1693.97	193.314	2210.63	971.781	3030.24	664.611	2271.76	651.025	487.362	2314.3	1221.91	616.563	1244.31	1991.01	1006.45	3384.01	946.605		1123.32	1276.32	5438.75	2292	1485.58	2333.21	2309.41	1825.52	2235.76	3073.52	1451.09	4166.13	3944.13	1628.39	555.163	1031.28	4264.57	3444.59	3207.48	470.079	5894.03	6741.09	1772.54	2948.89	16425.6	958.771
HSPB6_HUMAN	Heat shock protein beta-6	HSPB6	1.02592	453.102	1633.95	1345.97	1267.46	1184.27	1105.58	1152.48	1550.14	581.692	1487.06	1188.55	1430.2	2816.23	1184.96	1420.73	992.371	681.295	1072.6	1195.13	783.725	662.414	1024.58	1573.09	1252.66	732.659	4285.75	1225.23	1187.97	1114.3	669.665	754.739	923.625	783.38	1406.34	1139.9	1110.29	656.126	1011.74	1269.07	311.254	4213.69	953.543	239.473		12079.1	1120.02
ACPM_HUMAN	Acyl carrier protein, mitochondrial	NDUFAB1	0.333079	963.276	905.537	975.784	537.831	1072.59	831.866	878.757	640.273	766.785	729.967	968.583	716.368	741.166	566.973	544.392	913.851	810.814	627.718	841.773	734.53	694.403	441.357	681.28	539.191	748.574	685.028	1265.31	698.291	457.973	776.025	560.616	715.794	676.794	823.074	655.593	1035	1165.76	734.565	929.341	962.705	747.644	1164.95	1078.2		1926.93	923.322
UBFD1_HUMAN	Ubiquitin domain-containing protein UBFD1	UBFD1	0.342844	99.0914	166.788	270.461	244.079		270.568	422.434	224.779	182.848	257.536	302.571		296.115	199.209	238.044		198.471	170.703	155.694	255.14	234.036	58.9214	274.685	231.039	267.465	375.645		335.433	225.195	177.424		221.947	197.84	434.331	230.471					228.994			324.318			279.06
COPE_HUMAN	Coatomer subunit epsilon	COPE	0.104379	1990.32	1718.07	1795.52	1691.48	2377.95	1870.97	1760.27	1524.85	1742.15	1670.72	1996.75	1991.19	1668.38	1658.4	1582.74	2237.21	1794.07	1698.63	1707.88	1781.26	1923.34	1902.71	1928.17	1830.35	1833.4	1819.63	1919.75	1694.3	1528.79	1599.56	1652.95	1800.83	1700.56	1617.7	1708.86	1759.56	2148.42	1899.66	2013.93	2224.93	1640.12	2103.18	1583.02	2319.67	2002.69	1660.01
AP3D1_HUMAN	AP-3 complex subunit delta-1	AP3D1	0.143961	1005.3	910.253	1043.05	871.121	1000.27	907.628	962.884	921.122	1111.79	1016.92	1111.92	1423.96	938.273	975.355	1215.11	1124.21	1031.23	1043.33	968.413	873.69	1158.18	1171.56	1041.63	963.236	977.809	953.88	908.764	1096.97	1100.17	979.57	994.911	852.869	846.764	941.332	875.058	986.333	1048.55	855.171	824.91	1066.09	1108.55	1050.84	785.712	1221.63	940.261	1127.87
CCS_HUMAN	Copper chaperone for superoxide dismutase	CCS	0.527503	1022.47	1139	813.552	939.679	979.564	894.758	1020.59	1138.01	778.934	886.376	1047.88	912.606	1119.99	1208.74	1441.85	771.177	1226.69	1152.82	1068.33	967.095	903.417	963.985	976.09	1168	785.166	1368.71	1104.12	1590.7	1129.34	1006.85	952.474	928.226	1182.06	1182.65	1141.65	965.132	813.542	1159.42	1104.22	997.987	1447.55	1007.27	946.864	5846.48	1535.06	984.085
LCE2B_HUMAN;LCE2C_HUMAN	Late cornified envelope protein 2B;Late cornified envelope protein 2C	LCE2B;LCE2C	1.06782	155.277	61.1744	72.3299	138.206		471.345	109.506	82.1572		23.3003				116.75	168.089	126.37	80.7292	552.496	60.4413	50.6482	73.6092	90.4997	54.007	116.618	125.743	99.8218	151.859	46.082	280.947		139.484		73.9489	207.244	91.4485			303.052	211.09		170.249	261.368	308.189	1029.8	192.002	88.863
ENPP3_HUMAN	Ectonucleotide pyrophosphatase/phosphodiesterase family member 3	ENPP3	2.09334	368.707		155.174	106.902	256.461	645.079	258.02		926.903		120.876	236.789		376.735	370.693	177.07	425.398	443.294	286.943	262.158	394.349	1086.11	361.858		173.979	250.935				264.979	711.937	175.634	101.37	498.837	311.854		221.724		1014.67			220.682	169.975	7525.76	2660.41	449.655
ABLM1_HUMAN	Actin-binding LIM protein 1	ABLIM1	0.188764	3727.61	3273.6	3632.3	3596.37	4440.03	3970.8	3297.32	3818.12	2550.86	4544.79	4437.24	1722.1	3444.42	3451.64	2725.78	3933.54	3468.96	3194.97	3611.81	3414.55	2274.19	2957.31	3493.51	3501.92	2882.49	2261.21	3745.58	3122.19	3640.36	3546.81	3118.44	3917.79	3235.14	2351.37	3715.01	2670.7	4395.02	3534.38	2693.53	3224.97	3431.83	3679.11	3333.67	1538.49	2216.43	3378.57
DVL1_HUMAN;DVLP1_HUMAN	Segment polarity protein dishevelled homolog DVL-1;Putative segment polarity protein dishevelled homolog DVL1P1	DVL1;DVL1P1	0.720782	378.205	288.676	308.316	380.704	400.356	285.401	412.485	381.484	208.596	393.359	434.45		291.915	286.085	698.094	334.784	392.965	305.31	203.793	163.335			488.169	372.393	160.708	341.86		318.917	333.009	282.57		386.925	423.003	211.575	560.082		508.385	2085.48	211.07		529.098			451.183	1630.65	317.727
DVL2_HUMAN	Segment polarity protein dishevelled homolog DVL-2	DVL2	0.640758	277.481	302.698	249.022	312.992	316.005	225.473	334.618	199.789	540.656	330.111	312.092	227.719	252.768	329.086	432.34	232.221	303.033	222.792	209.564	281.297	297.246	201.381	471.07	307.914	267.409	317.239	276.759	468.345	203.642	255.829		254.39	378.919	443.026	366.003	299.704	352.745	537.606	496.327	248.63	466.385	285.665	439.658			263.425
GOSR2_HUMAN	Golgi SNAP receptor complex member 2	GOSR2	0.208165	474.905	595.423	779.891	672.532	639.102	791.588	499.602	438.957	850.664	730.207	715.391	517.084	530.357	849.121	649.647	867.951	643.246	714.043	738.165	641.058	595.612	965.129	628.97	494.009	576.173	638.146	390.344	636.711	605.065	661.209	594.837	557.398	782.972	435.18	580.398	593.067	611.858	630.647	493.769	771.893	312.95	744.62	522.601		1020.72	650.463
TOR1A_HUMAN	Torsin-1A	TOR1A	0.674997	361.413	459.244	371.565	382.068	541.567	404.583	396.648	363.9	673.225	227.771	245.994	1191.58	525.885	436.004	931.741	490.909	436.338	375.226	558.627	296.416	804.566	858.139	477.407	518.337	436.563	1194.48	486.423	931.409	588.927	379.056	702.872	435.705	428.161	561.151	539.145	637.697	461.857	598.955	391.513	597.389	933.14	464.484	647.776	3156.77	1775.6	488.67
TOR1B_HUMAN	Torsin-1B	TOR1B	1.59407	632.346	457.861	568.702	262.09	358.65	580.394	442.729	434.41	1117.86	387.482	358.866	895.715	296.767	486.398	573.324	412.056	552.25	339.242	448.905	492.557	1005.01	1133.37	368.133	375.715	495.388	444.644	203.769	547.375	486.633	423.608	308.956	368.143	367.613	545.872	413.469	330.376	423.784	602.044	408.443	600.186	567.699	426.312	418.564	8448.88	3992.42	574.331
STX16_HUMAN	Syntaxin-16	STX16	0.283747	304.257	179.289	241.34	219.014	204.742	174.699	173.413	316.845	598.756	220.784	323.938	229.949	254.17	359.756	262.874	285.546	369.136	160.349	216.344	238.548	258.65	280.689	286.243	299.639	204.613	278.232	184.729	241.371	218.907	164.964	218.001	269.425	276.453	168.861	250.147	311.251	303.562	310.124	228.229	394.916	485.218	276.265	271.249		124.832	208.633
ADA10_HUMAN	Disintegrin and metalloproteinase domain-containing protein 10	ADAM10	1.73381	1039.73	1255.17	1040.58	815.768	1956.68	1039.86	1181.2	902.5	1553.18	691.87	645.009	2436.19	1463.78	881.447	1479.08	1097.13	1102.33	950.716	875.073	845.124	1809.63	1660.54	1064.58	987.066	1011.61	1852.12	1026.85	1188.08	1013.03	897.107	963.831	930.784	1027.88	1692.94	1040.1	2179.27	926.616	850.169	948.018	1868.57	1188.11	995.271	1515.14	22848.7	5174.15	1065.97
EI24_HUMAN	Etoposide-induced protein 2.4 homolog	EI24	0.331182	732.147	1366.84	900.981	1110.34	880.781	802.172	973.651	1306.6	1015.86	1191.34	967.444	953.404	974.572	1323.31	1571.27	1496.64	1025.11	925.01	1329.08	813.83	905.31	890.589	1764.92	1771.82	841.87	2312.13	1126.2	2286	1419.92	1190.56	1004.98	1289.96	1236.49	1007.1	1860.2	1213.44	744.039	1591.52	1123.81	919.78	1562.35	1332.39	1055.32		759.281	1118.26
P5I11_HUMAN	Tumor protein p53-inducible protein 11	TP53I11	0.606557	213.433	385.361	351.341	158.272	1003.24	328.516	511.578	434.181	793.89		227.406	1646.49	558.786	265.77		430.358	391.814	376.68	289.854	422.085	1010.09	511.019	278.995	337.995	250.061	296.276	364.316	275.988	408.391	186.185	351.211	250.956	370.752	544.383	360.719	1071.66	440.958	488.224	478.462	1075.56	465.526	460.272	558.106		281.347	210.627
PTGES_HUMAN	Prostaglandin E synthase	PTGES	0.479834	377.194	320.535	955.216	770.964		527.373	576.829	548.539	360.32	441.306	407.783	1383.33	422.702	1354.07	2008.46	298.802	464.304	1150.82	861.46	812.232	624.466	657.588	982.626	1059.45		1567.14	888.34	1078.48	903.186	1302.59	843.754	453.07	1168.61	1345.93	1279.78	352.171	654.896	705.321	947.83		1235.56	1051.71	348.144	1063.24	1370.61	603.113
APAF_HUMAN	Apoptotic protease-activating factor 1	APAF1	0.754931	463.073	1052.22	482.653	341.039	1524.8	367.687	927.284	420.267	877.091	217.672	278.816	3205.74	1263.06	459.124	797.451	503.928	480.251	562.318	326.713	447.377	1833.87	454.925	770.511	677.952	576.431	1691.76	763.847	875.611	866.3	371.847	519.217	571.046	868.485	1387.39	683.137	1798.8	749.842	611.307	993.953	1304.3	1207.03	828.708	1079.62	3982.13	1064.36	466.111
RIOK3_HUMAN	Serine/threonine-protein kinase RIO3	RIOK3	0.178487	812.443	786.227	868.622	920.128	812.583	938.037	859.137	942.014	679.611	982.184	819.944	457.714	685.669	805.257	837.322	927.3	700.421	747.817	865.476	1023.05	664.344	995.545	891.794	754.722	849.01	457.431	934.507	713.739	712.943	792.569	919.213	817.382	734.851	720.36	683.418	567.163	808.19	924.228	702.974	693.343	721.331	853.371	621.443	535.495	953.754	791.714
IMPA2_HUMAN	Inositol monophosphatase 2	IMPA2	0.530122	2785.5	3422.63	2223.19	3382.12	3201.39	1945.11	3285.48	2235.48	2611.07	1819.74	2615.52	3775.43	2010.95	3524.1	3992.72	2412.7	2178.69	3236.93	2790.53	3979.67	3523.96	3683.23	3267.33	2846.02	2108.96	3963.51	2005.91	3405.93	2903.3	2505.91	2442.79	2484.89	2497.24	4019.47	3306.26	3312.22	1704.67	3007.14	2930.64	2151.25	4314.9	2641.32	2746.33	15255.2	4717.02	2588.06
MP2K7_HUMAN	Dual specificity mitogen-activated protein kinase kinase 7	MAP2K7	0.378499	185.191	183.431	87.1297	172.504	102.573			100.299	197.375	115.664		124.254	155.316	144.081	179.532		189.805	187.06	166.473	137.363	108.708		248.173	167.786		247.731	165.908		154.466	126.187	103.73	175.43	183.311		114.242		93.4973	291.612		242.227		366.206	193.749			207.88
ACOT8_HUMAN	Acyl-coenzyme A thioesterase 8	ACOT8	0.184897	1004.54	1000.29	806.237	858.121	1035.99	876.974	938.118	891.825	939.224	922.542	940.529	1332.76	812.23	824.742	1224.19	865.692	653.184	708.015	940.773	862.398	993.398	1106.63	874.408	988.765	850.836	818.352	939.741	768.763	781.945	766.399	892.226	1006.22	822.253	854.731	901.747	1105.28	1002.4	785.628	845.385	880.255	701.116	911.006	805.482		835.342	993.867
CDIPT_HUMAN	CDP-diacylglycerol--inositol 3-phosphatidyltransferase	CDIPT	0.302951	546.258	740.216	719.325	850.296	963.923	601.861	772.914	762.582	1256.3	876.031	749.511	1241.72	882.163	857.276	1150.3	551.539	654.577	688.926	838.507	613.545	963.332	811.164	796.988	887.566	769.927	1049.77	715.257	1141.62	1004.69	757.215	1096.69	759.328	1026.46	730.328	899.616	952.323	649.092	967.159	798.031	882.282	922.694	803.444	870.753	497.062	428.093	795.986
PDCD5_HUMAN	Programmed cell death protein 5	PDCD5	0.394223	659.757	352.419	474.059	447.513	439.475	486.55	595.914	653.308	682.186	544.293	700.257	431.962	626.11	519.406	365.104	605.408	530.174	637.659	366.928	828.952	572.779	673.257	437.84	424.083	567.043	469.514	668.371	594.909	733.817	454.167	377.247	697.763	469.676	539.425	533.638	508.313	503.386	681.95	525.47	838.984	374.716	531.111	447.578	1991.45	1163.45	900.111
ANM5_HUMAN	Protein arginine N-methyltransferase 5	PRMT5	0.141588	1720.02	1854.63	1889.58	2092.85	2065.86	1810.96	1923.92	2140.69	1830.28	1963.67	1872.11	1949.8	1842.56	2051.65	2260.49	1943.07	1799.55	2104.25	1873.11	2056.7	1735.59	2007.22	1843.95	2259.7	1986.72	2298.35	1988.82	2280.22	2105.39	1965.27	1853.19	2101.92	2050.69	2222.45	2129.86	1924.27	1697.63	2336.53	2133.8	1787.38	2374.64	2144.48	2049.75	3613.67	2256.54	1897.72
NHRF1_HUMAN	Na(+)/H(+) exchange regulatory cofactor NHE-RF1	NHERF1	0.692508	10745.7	8094.13	11709.5	6855.41	11083.2	11455.4	9895	9562.08	10646.4	8826.31	11369.8	8950.9	10505.4	8240.58	7059.85	11700	11964.7	9170.45	7582.93	10594.8	10144.9	13540.8	7826.32	8194.59	11114	6403.4	10136.9	6939.38	8140.06	7697.39	7159.38	9840.26	7944.2	7881.13	8119.56	11217.7	8900.94	11104.9	8220.54	11392	7312.67	11510	10200.3	71817.9	16554.5	9213.14
FPGT_HUMAN	Fucose-1-phosphate guanylyltransferase	FPGT	0.420496	595.222	390.063	317.035	662.838	1497.98	380.724	631.552	616.63	339.502	533.002	623.225	676.828	755.194	639.059	913.278	649.858	607.138	598.626	531.444	556.657	633.485	612.153	565.229	916.716	299.771	501.338	808.598	836.415	530.111	659.009	727.732	545.393	468.25	817.985	785.728	764.856	585.59	773.488	712.343	857.79	1336.55	713.719	789.663	2254.27		784.37
TPP1_HUMAN	Tripeptidyl-peptidase 1	TPP1	1.54791	2055.32	1741.66	1620.17	1275.67	3417.54	1971.72	1866.65	1379.29	2438.27	1051.22	1693.49	4216.24	1477.04	1589.37	1105.56	1899.5	1879.8	1309.43	1445.48	1769.09	1925.08	1596.1	1302.71	1273.13	1555.23	1282.14	2101.04	1435.59	1335.69	1206.25	1136.19	1424.75	1191.52	1968.12	1008.46	3471.75	1491.18	1276.2	1883.52	3023.67	1942.71	2504.94	3013.59	29846.7	7682.74	1884.93
TCRG1_HUMAN	Transcription elongation regulator 1	TCERG1	0.192267	697.457	675.243	830.244	791.199	882.358	684.731	709.211	760.228	922.127	665.299	857.12	1380.3	870.722	794.801	1042.22	910.963	700.626	765.125	722.179	675.63	1000.29	587.357	905.373	911.632	597.402	699.568	552.059	929.729	911.568	859.268	839.156	716.618	680.335	744.568	764.985	1199.78	783.94	1077.94	793.209	1079.07	1037.69	908.117	790.98	919.849	1402.43	778.198
TNPO2_HUMAN	Transportin-2	TNPO2	0.215496	456.507	600.449	651.606	807.702	720.689	731.071	675.425	860.768	580.258	871.953	650.461	468.619	670.46	885.669	861.768	787.148	450.612	773.132	733.821	594.529	576.064	633.4	767.608	657.339	504.531	1032.43	772.289	821.903	747.057	742.09	859.322	595.532	708.274	762.886	705.507	733.483	675.734	655.483	753.87	794.451	680.943	996.981	659.176	1463.35	486.491	777.449
APOL1_HUMAN	Apolipoprotein L1	APOL1	1.69261	1196.12	433.692	820.338	476.252	648.645	900.713	567.331	1214.78	2127.98		2069.7	3176.69	845.158	841.879	1432.53	577.873	1102.34	6623.91	512.298	1334.54	1813.8		688.97	417.819	957.777		395.216	3536.51	839.982	662.922	906.001	317.689	674.01	1717.09	594.368	215.952	483.137	494.892	394.55	1136.1	535.486	1019.98	415.134	18673.1	5922.21	974.042
UN13B_HUMAN	Protein unc-13 homolog B	UNC13B	0.373189	211.903	266.858	210.623	332.01	411.565	176.642	219.686	309.746	192.711	243.943	417.057		211.601	324.116	307.054	405.067	264.424	236.699	250.273	186.648	252.422	310.241	267.896		251.027	502.892	386.389	357.212	223.532	321.481	478.11	231.581	223.736	326.53	288.822	502.175	234.282	804.726	343.852	476.98	579.68	389.676	360.464
TR10C_HUMAN	Tumor necrosis factor receptor superfamily member 10C	TNFRSF10C	0.908053	214.391		161.055		231.329	75.9812	259.77		232.657			1170.5	364.836			85.613				168.382	494.31	250.723	56.3218		221.482		399.095	113.402				142.761	19.9561	308.133	59.617	265.349	191.672		179.308	118.532	114.622		29.9452
PSA7_HUMAN	Proteasome subunit alpha type-7	PSMA7	0.284396	4504.01	4502.71	5981.33	5150.68	5297.61	5818.71	5245.12	5397.28	5318.45	4922.87	4758.27	5867.24	4242.88	5495.51	3523.89	6191.6	5299.71	5176.25	4825.2	6347.62	5802.76	4986.46	4526.58	5015.5	6428.6	5953.29	6041	5532.53	4945.91	5027.99	4613.8	5027.43	4878.79	6538.34	4673.08	5197.84	6134.44	7070.43	6441.16	5270.52	5875.75	6006.88	6177.17	16772.5	11307.2	6110.56
SCAM3_HUMAN	Secretory carrier-associated membrane protein 3	SCAMP3	0.453012	448.951	361.159	572.879	278.591	187.442	323.845	382.767	278.442	412.48	386.629	493.234	380.958	387.748	352.284	351.021	518.286	422.98	523.826	271.604	442.74	479.19	433.231	417.222	358.747	377.927	331.631	304.077	228.672	344.96	407.59	224.617	263.711	289.477	356.015	302.682	501.076	340.763	378.23	299.867	393.802	252.472	387.791	382.942		1783.84	382.039
OPLA_HUMAN	5-oxoprolinase	OPLAH	0.153688	1457.75	1339.92	1480.84	1569.33	680.7	1347.24	1415.95	1389.85	1129.16	1570.86	1545.76	1059.05	1336.9	1196.86	1616.08	1666.71	1672.85	1458.45	1328.46	1353.14	1234.66	1345.16	1501	1443.01	1479.14	1300.92	1397.49	1548.61	1153.2	1536.28	1457.89	1234.66	1297.43	1564.44	1639.13	1642.62	1520.18	1724.01	1460.54	1530.86	1475.17	2007.7	1803	2365.43	1372.93	1705.83
BACH1_HUMAN	Transcription regulator protein BACH1	BACH1	0.288302	237.493	216.385	181.167	105.149	306.967	194.323	221.403	242.431	376.803	224.401	131.929	277.303	364.281	194.905	269.601	375.204	353.704	167.753	262.426	234.081	281.351	255.798	241.774	174.352		328.801	311.092	145.842	161.444	215.649	213.037	219.815	255.704	189.317	186.163	289.381	148.856	160.662	201.434	288.052	372.677	287.501	266.135
BCKD_HUMAN	Branched-chain alpha-ketoacid dehydrogenase kinase	BCKDK	0.421446	157.281	293.229	183.532	224.091		170.054	193.618	211.311	197.74	274.632	272.394	329.077	274.106	210.632	207.109	259.325	271.24	202.777	176.679	300.663	435.441	295.327	343.528	272.529	372.747	161.24	175.953	334.322	209.771	176.845		238.652	247.172	236.377	269.619	473.604	228.414	399.76	303.449	303.844	150.143	177.765	507.136		979.469	391.97
IFIT3_HUMAN	Interferon-induced protein with tetratricopeptide repeats 3	IFIT3	0.929338	207.509	497.902	450.496	99.3975	1007.76		127.117	249.377	241.398	100.415	122.529	1408.93	304.17	286.031	287.306	195.997	136.507				2284.19	235.204	167.305	162.149	217.6	414.332	183.054	320.862	780.973	161.49		259.263	564.343	272.183		543.66		248.551	786.432	710.994	565.191	399.901	464.502	1303.23
MGST3_HUMAN	Glutathione S-transferase 3, mitochondrial	MGST3	0.427526	1300.07	798.316	1274.78	1070.67	2541.7	1533	1343.56	1285.88	1353.21	1294.26	1513.13	941.085	824.387	890.144	842.204	2283.11	1454.49	1333.17	884.943	1047.23	1068.55	1122.95	747.83	650.913	1968.1	785.882	1588.46	684.037	764.647	1206.36	1057.51	1114.99	1255.91	837.961	712.357	954.609	1659.84	1061.5	718.217	2012.89	754.772	1543.1	1266.8		1599.7	1270.04
IRF6_HUMAN	Interferon regulatory factor 6	IRF6	0.396169	114.066		64.4416	264.091	173.423	126.96	45.7686	190.782	194.807	125.377	132.085	201.904	184.502	135.145	463.172	247.776		107.236	199.187	113.598	115.108	155.68	213.848	255.417	111.074	433.613	215.815	341.607	177.403	156.704	230.066	202.271	267.612	207.182	155.643	156.511	169.231	258.884	161.517	169.121		147.237	131.622			360.424
TX1B3_HUMAN	Tax1-binding protein 3	TAX1BP3	0.21278	3945.01	3637.83	2992.44	5284.29	3046.06	4107.1	3262.43	4259.25	5830.62	5551.44	6268.51	2410.1	4893.37	4099	3284.49	4015.7	5430.01	4256.41	3572.37	3991.67	3208.55	5141.33	4297.81	5117.35	4413.93	4014.95	3292.76	4858.67	3870.93	4762.19	4038.31	4676.01	3903.55	2594.83	4011.05	2958.78	3998.13	3943.19	3171.38	3180.17	3181.04	4305.29	3522.58	5821.75	4586.56	5066.78
GIPC1_HUMAN	PDZ domain-containing protein GIPC1	GIPC1	0.165033	1834.69	1333.08	1580.23	1355.87	1643.14	1468.94	1223.1	1316.69	1311.05	1462.58	1563.44	1022.16	1285.89	1316.2	1072.52	1578.77	1808.58	1428.21	1547.91	1543.58	1076.88	1506.88	1549.05	1190.29	1524.57	1258.46	1463.13	1528.17	1145.03	1403.34	1523.02	1463.14	1379.9	1020.88	1432.89	1400.22	1689.83	1457.55	1222.2	1616.63	1255.5	1733.75	1467.74	930.262	1468.66	1557.06
IKKB_HUMAN	Inhibitor of nuclear factor kappa-B kinase subunit beta	IKBKB	0.245662	367.67	497.408	439.816	423.412	634.748	339.346	449.664	402.303	473.078	397.182	452.974	841.168	447.173	471.378	723.113	496.783	475.547	442.4	439.578	358.626	544.068	371.441	520.436	430.181	317.786	751.398	507.889	513.066	460.741	492.107	451.226	426.845	509.204	563.183	514.865	638.133	447.065	502.038	409.1	664.87	708.977	558.553	560.529	978.997	216.153	486.644
RGS12_HUMAN	Regulator of G-protein signaling 12	RGS12	0.337757	133.96	154.64	287.456	323.103	187.964	249.629	220.289	230.888	326.145	138.913	291.192	156.713	213.675	190.097	203.938	235.878	73.2744	211.32	199.641	237.638	135.399	154.994	230.541	168.366	249.931		71.385	378.379	286.774	207.113	218.683	167.338	248.809	131.996	146.879	246.231	229.408	174.046	117.496	239.399	215.691	198.28	195.401			311.225
HAT1_HUMAN	Histone acetyltransferase type B catalytic subunit	HAT1	0.350624	138.723	203.259	160.313	191.774	252.351	210.189	220.303	221.898	159.139	219.803	201.098	189.867	210.699	228.884	257.999	394.208	76.9295	274.776	190.631	254.968	172.962	163.301	260.836	79.7504	253.393	305.85	186.736	266.538	225.894	234.964	124.487	178.697	278.14	136.008	279.447	266.872	269.226	467.27	218.939	147.902	463.707	193.636	177.86			181.466
UB2L6_HUMAN	Ubiquitin/ISG15-conjugating enzyme E2 L6	UBE2L6	0.590143	393.08	962.769	1253.11	485.389	500.172	199.769	476.023	501.973	194.479	326.5	323.667	937.109	651.136	972.115	775.242	271.434	469.562	369.471	396.998	272.715	821.591	222.549	404.343	430.827	238.695	343.664	805.449	739.139	551.712	336.822	305.932	515.466	1781.37	867.721	312.532	372.541	242.892	415.423	741.726	311.619	1786.33	331.214	540.742		112.11	294.063
CSKP_HUMAN	Peripheral plasma membrane protein CASK	CASK	0.340043	305.493	264.882	212.047	187.442	125.324	206.843	223.325	180.739	310.48	365.46	181.711	324.283	137.83	245.662	182.653	259.111	340.275	279.37	168.429	307.453	268.762	270.925	268.792	235.905	209.916	185.217	151.917	372.454	235.603	237.491	227.14	173.781	237.583	313.996	267.491	113.041	191.911	247.723	223.812	396.483	338.816	159.293	166.029			231.406
PLD2_HUMAN	Phospholipase D2	PLD2	0.296583	467.29	499.77	582.773	646.417	561.23	521.666	599.351	505.842	436.587	629.781	617.135	328.27	588.89	614.864	567.273	892.908	484.623	467.04	662.478	556.987	392.738	642.262	677.394	625.405	524.834	454.106	497.193	443.841	412.333	885.829	595.043	497.596	684.975	431.321	533.434	536.853	494.452	563.66	390.93	405.211	520.44	517.516	599.39	1447.16	438.729	498.835
QCR8_HUMAN	Cytochrome b-c1 complex subunit 8	UQCRQ	0.192691	2019.79	2093.97	2182.22	2691.61	1955.96	1867.04	1739.01	2044.08	1889.71	2670.52	2462.89	1741.75	1765.64	1881.35	2312.29	2658.78	2126.03	2101.94	2553.58	1849	1663.22	2246.79	2119.6	1659.44	2233.09	1717.04	1612.67	2412.39	1535.17	2323.09	2287.86	1767.19	2035.02	1403.34	1777.17	2134.54	2672.81	2581.63	2113.3	2021.12	1582.98	2013.4	1848.86	1211.73	1765.08	2512.67
ML12B_HUMAN;ML12A_HUMAN	Myosin regulatory light chain 12B;Myosin regulatory light chain 12A	MYL12B;MYL12A	0.316757	18854.7	21471.5	21966.5	13220.3	25009.3	23435.9	24182.6	21369.9	27173.2	16772.7	18392.7	44846.9	27004.4	20712.4	20570.7	17912.9	20919.5	15617.6	19390.8	22639	38938.6	23664.3	21862.9	21884.6	22262.8	36629	22123.9	26447.3	21256.4	21454.7	24822.9	20054.5	24491	26175.6	21523.6	29478.6	26733.2	15031	20937.3	25845	23045.9	17072.2	20547.4	68144.1	22405.3	20581.6
QCR10_HUMAN	Cytochrome b-c1 complex subunit 10	UQCR11	0.46659		272.105	229.991	715.977	408.783	204.727	336.391	589.896		349.094	551.692		365.32	344.841	655.916	346.213	361.839	318.283	421.638	412.066	267.257		481.504	254.548	765.392	407.435	393.71	996.49		294.179	568.987	319.329	330.453	417.633		305.499	229.212		247.384	572.7	355.154		325.019			387.328
HGS_HUMAN	Hepatocyte growth factor-regulated tyrosine kinase substrate	HGS	0.151531	1119.14	1147.13	1143.66	1157.82	995.437	1008.89	1102.05	1108.36	946.831	1089.21	1135.28	1191.42	1152.15	1178.44	1315.61	1047.19	1191.89	1109.48	1141.25	984.663	956.65	1203.69	1202.35	1013.6	976.582	1288.35	1141.16	1286.69	1152.33	1149.49	1230.52	1153.62	1144.36	1051.78	1174.23	1071.53	1256.8	1003.13	863.838	966.319	1333.35	1202.25	1081.53	2190.26	1651.55	1167.91
VP26C_HUMAN	Vacuolar protein sorting-associated protein 26C	VPS26C	0.343301	366.568	380.039	358.119	325.457	737.592	378.98	469.693	393.607	913.23	249.605	264.639	900.537	475.319	422.637	395.916	428.717	365.787	391.156	295.942	404.171	577.898	388.467	312.423	327.753	399.642	500.507	450.544	379.413	381.491	385.896	275.087	304.837	423.269	437.201	414.216	720.596	448.734	379.091	444.359	488.463	533.923	377.558	564.048	794.446	489.654	364.6
MYPT1_HUMAN	Protein phosphatase 1 regulatory subunit 12A	PPP1R12A	0.341647	766.983	540.157	736.997	523.298	711.325	498.083	759.956	445.766	705.869	488.007	573.877	958.466	733.548	519.4	578.726	661.725	729.784	604.425	533.252	581.1	1072.56	624.245	543.764	479.701	504.63	707.625	607.231	494.949	558.571	509.209	481.687	518.953	496.027	573.47	590.451	933.755	510.961	621.269	581.225	878.256	730.169	728.903	794.269	2243.64	852.723	571.695
S27A2_HUMAN	Long-chain fatty acid transport protein 2	SLC27A2	3.21474	204.222	116.236	156.097	189.424	303.019	161.776	169.468	149.742	317.13	122.825	132.69	372.324	147.805	95.4866	284.773	165.831	251.796	215.168	153.192	173.409	292.649	210.228	184.317	270.555	73.8323	251.52	290.463	85.5957	211.618	167.04	201.856	134.015	149.548	193.993	76.6878	318.702	197.087	231.513	261.371	452.756	313.824	264.461	191.441	9559.87		286.516
GAK_HUMAN	Cyclin-G-associated kinase	GAK	0.115134	1283.05	1264.51	1165.75	1404.6	1667.25	1261.71	1212.35	1181.93	1216.82	1272.93	1225.65	1374.39	1197.69	1230.98	1536.83	1452.39	1185.04	1276.85	1269.38	1163.18	1248.62	1278	1365.38	1196.2	1065.31	1269.78	1191.71	1277.47	1028.27	1396.83	1262.32	1065.89	1206.83	1117.77	1189.05	1315.69	1354.54	1390.65	1314.3	1437.05	1689.59	1271.54	1423.04	862.538	1480.68	1243.16
HNRDL_HUMAN	Heterogeneous nuclear ribonucleoprotein D-like	HNRNPDL	0.274109	3995.81	2946.58	4002.65	4750.99	3388.21	4269.38	3500.06	3782.75	3857.75	3815.59	4334.29	3380.86	3857.98	3631.71	3321.52	4149.05	4940.29	4443.75	3344.6	3808.86	4161.42	3877.84	4079.16	3784.42	4077.64	2619.27	3079.61	3157.71	3771.96	4130.99	3861.39	3662	4147.58	2743.41	3975.55	4460.03	3996.32	5492.82	3544.67	4083.86	2318.26	4248.44	3320.6	11786.4	4084.35	4202.42
XPO1_HUMAN	Exportin-1	XPO1	0.123197	1957.21	2470.45	2345.91	2308.02	2740.17	1996.59	2311.82	2439.12	2344.06	2378.28	2260.75	3138.66	2631.32	2267.04	2793.32	2318.56	2115.79	2336.11	2353.18	2205.5	2641.85	1865.06	2343.84	2338.71	2392.78	2708.55	2153.89	2491.3	2670.81	2414.8	2351.55	2077.06	2470.69	2500.62	2268.63	2468.3	2660.13	2201.16	2171.3	2486.43	2137.62	2190.55	2086.9	3500.67	2307.73	2360.32
AT2A1_HUMAN	Sarcoplasmic/endoplasmic reticulum calcium ATPase 1	ATP2A1	1.12682	7616.82	6449.58	6449.25	7478.11	6927.43	6616.44	5452.98	6816.02	7493.33	7575.21	6309.37	8583.41	6189.54	6924.19	8798.1	7766.94	6226.77	6627.65	6967.63	5154.7	6405.74	6517.73	6116.68	6924.56	6477.83	7821.2	6491.03	15992.2	8321.99	7601.73	9069.69	6207.37	14236.1	5635.75	7187.33	9958.07	7762	7518.02	9056.62	14459.9	8377.83	6706.93	7740	7457.42	92916.1	7119.26
PDZD2_HUMAN	PDZ domain-containing protein 2	PDZD2	0.730056		232.075	511.587	218.874	1923.89	139.603	292.372	206.955	194.77	427.848	456.838	613.079	311.997	241.087	294.008	461.595	194.597	240.67	100.023	257.333		200.173	334.41	301.23	301.506		839.539	291.722	346.469	433.475		187.671	309.951	299.002		182.673	176.175		447.242	109.714		171.814	477.51		190.585	370.364
SPTN2_HUMAN	Spectrin beta chain, non-erythrocytic 2	SPTBN2	0.140937	4908.67	4013.01	4673.37	4156.74	4423.94	4620.91	3898.01	4715.09	3741.09	5041.16	4743.02	2198.79	4124.25	4355.99	4447.01	5347.62	4695.72	4126.98	4692.2	4107.48	3464.51	4728.85	4737.63	3727.99	4495.3	4055.65	4788.41	4456.92	4225.73	4392.55	4414.9	4634.18	4326.48	3767.71	4160.1	4183.09	4866.47	5008.35	3748.61	4161.82	4051.67	4740.5	4083.42	2163.92	3697.61	4317.97
MAST4_HUMAN	Microtubule-associated serine/threonine-protein kinase 4	MAST4	0.165072	604.787	547.007	522.82	625.669	511.085	623.757	570.516	634.42	506.438	717.581	613.948	390.631	545.357	646.643	747.188	641.98	671.623	567.005	493.406	595.233	450.142	530.151	720.613	573.829	458.51	462.389	649.535	656.477	597.537	538.147	587.335	594.05	594.422	624.263	626.468	469.945	561.841	578.982	442.854	474.984	783.394	540.494	442.275			519.746
SC16A_HUMAN	Protein transport protein Sec16A	SEC16A	0.210413	903.047	848.849	742.288	717.493	1124.37	676.962	837.218	735.704	890.263	724.652	925.647	1206.47	919.291	716.729	646.509	925.563	621.918	882.746	752.531	758.607	760.443	703.128	791.389	733.274	768.637	894.114	923.087	745.243	800.556	754.988	799.802	825.092	879.043	862.486	857.511	1144.8	809.518	873.182	690.267	1093.74	1267.3	930.997	910.977	1784.48	1288.28	796.282
PLXB2_HUMAN	Plexin-B2	PLXNB2	0.2679	940.864	1041.14	923.573	974.019	1097.69	1090.34	884.994	905.148	887.05	1074.03	964.898	493.031	845.694	794.557	1032.02	1064.38	955.998	810.796	1056.87	820.968	618.51	880.109	974.258	949.487	768.903	839.04	922.888	932.459	759.157	897.286	1025.6	1078.54	985.043	772.437	943.942	948.778	1172.49	968.04	926.365	947.175	886.808	985.355	961.252	2625.42	1114.72	1070.49
KHNYN_HUMAN	Protein KHNYN	KHNYN	0.34393	168.318		177.748	296.903	177.909	80.8754	170.986	115.616	130.453	145.771	107.121		296.357	191.168	262.445	130.498			93.9889	294.014	169.547		227.15	200.134	140.959	324.933	131.386	230.522	205.173	92.736		215.423	151.1	205.381	240.434	157.552	147.146	216.132	99.5691	246.801		113.643	286.36			193.219
SR140_HUMAN	U2 snRNP-associated SURP motif-containing protein	U2SURP	0.285793	387.732	467.054	365.676	488.655	457.712	309.217	362.108	426.863	365.466	399.206	379.52	815.297	588.852	405.687	505.859	226.206	308.768	374.61	363.602	353.29	510.363	307.476	466.618	508.277	385.041	511.016	405.542	703.527	452.467	430.635	499.499	441.132	437.305	419.127	367.458	635.554	418.013	493.84	370.054	432.938	1034.56	384.206	464.953		250.215	407.797
N4BP3_HUMAN	NEDD4-binding protein 3	N4BP3	0.297591	262.07	276.579	221.042	272.682	282.378	153.014	201.354	319.244	164.578	295.497	410.99		195.239	190.844	223.107	145.762	285.054	148.042	240.081	178.466	283.6	217.551	148.936	263.968	275.294	267.488	212.976	371.5	232.136	257.91		238.612	235.741	209.367	249.38	148.351	244.832	396.086	252.304	256.243	303.555	225.054	279.372		577.334	271.111
PUR4_HUMAN	Phosphoribosylformylglycinamidine synthase	PFAS	0.949728	586.936	651.74	504.687	439.779	891.489	512.98	560.318	541.03	534.95	404.696	484.608	1258.65	715.189	565.663	692.376	541.105	462.952	577.908	454.971	536.298	731	614.15	615.83	557.618	506.129	688.955	641.681	594.983	600.785	452.023	1065.74	439.893	561.21	792.195	591.917	898.914	442.974	635.93	669.081	574.996	664.828	633.766	838.638	6085.65	1173.99	540.901
ANR28_HUMAN	Serine/threonine-protein phosphatase 6 regulatory ankyrin repeat subunit A	ANKRD28	0.220393		198.635	267.452	203.427	197.216	150.087	270.356	216.2	191.53	192.687	218.271		255.95	235.586	176.555		150.785	235.587	191.884	221.708	244.405	162.044	260.716	156.527	157.799	258.335	226.049	204.439	248.266	153.908	318.567	250.249	135.305	181.913	253.856	249.813	196.202	331.319		286.391	250.845	215.802				220.116
ARHGB_HUMAN	Rho guanine nucleotide exchange factor 11	ARHGEF11	0.656033	232.934	244.53	210.779	381.395	281.789	173.564	236.288	334.657	263.419	217.954	248.331	267.9	152.712	207.345	366.339	260.74	194.714	228.289	249.695	251.012	208.478	182.361	245.001	285.127	211.751	327.664	234.597	335.81	202.274	285.021	372.995	184.34	211.242	204.765	234.509	213.419	335.601	325.064	212.443	264.827	426.449	284.352	356.755	1650.39		164.112
IKKA_HUMAN	Inhibitor of nuclear factor kappa-B kinase subunit alpha	CHUK	0.3659	386.964	403.84	353.332	334.352	623.747	114.999	374.971	231.061	419.915	267.537	279.541	734.657	330.824	234.582	415.528	347.971	184.412	390.687	207.275	268.932	517.924	299.072	348.056	384.882	328.793	474.134	427.155	434.007	396.985	240.206	194.615	315.517	353.597	389.399	306.481	434.967	347.019	257.648	363.33	532.409	613.589	291.961	432.659	870.34		262.675
LSM1_HUMAN	U6 snRNA-associated Sm-like protein LSm1	LSM1	0.340144	841.038	749.69	554.766	396.497	968.917	407.246	653.847	492.587	345.013	522.551	658.245	999.224	496.828	571.01	655.711	730.115	397.556	575.035	623.245	519.899	748.399	352.714	500.443	717.362	723.327	816.984	537.977	724.137	527.534	623.23	478.378	688.472	535.043	557.373	507.548	1284.02	534.872	681.224	508.435	1218.1	590.363	786.793	1137.23			529.64
NPC1_HUMAN	NPC intracellular cholesterol transporter 1	NPC1	0.261895	583.135	598.899	449.542	512.264	423.535	515.25	555.789	530.87	817.968	396.69	471.39	465.818	372.124	528.404	1041.42	599	393.648	565.131	624.024	469.852	443.131	574.463	396.59	565.734	449.882	1051.91	555.029	749.723	560.399	448.475	677.265	384.542	456.485	573.076	515.783	635.448	442.917	697.225	360.368	577.544	933.63	701.32	658.992		728.917	418.68
PLCB_HUMAN	1-acyl-sn-glycerol-3-phosphate acyltransferase beta	AGPAT2	0.245476	845.138	1014.83	857.457	741.08	1280.05	755.515	974.104	846.718	863.431	789.254	828.154	1877.59	1105.75	856.827	1083.51	893.68	782.676	530.295	961.684	683.975	1253.22	735.877	803.727	841.868	907.407	1244.48	1062.53	909.724	756.652	768.087	786.25	839.437	1094.23	695.094	648.063	1660.25	704.908	642.529	913.109	1007.94	815.524	868.591	814.668	1138.82		936.125
DEGS1_HUMAN	Sphingolipid delta(4)-desaturase DES1	DEGS1	0.602064	169.588	438.861	224.917	168.053	952.222	63.964	247.931	265.268	531.657	177.295	312.475	881.014	382.019	720.158	369.996	282.201	156.479	108.57	84.9413	163.182	625.122	266.08	540.709	440.579	190.306	731.353	731.45	456.738	401.429	165.676	289.036	186.679	211.798	349.688	503.959	1420.4	522.823	508.287	656.346	1129.32	430.877	629.295	594.225			344.935
SCAM1_HUMAN	Secretory carrier-associated membrane protein 1	SCAMP1	0.384495	265.463	280.827	381.44	204.556	392.625	297.988	356.89	259.996	386.509	272.486	249.927	427.455	296.321	235.004	176.632	335.129	310.974	227.124	227.621	333.976	401.228	513.077	273.555	272.173	332.261	144.389	343.88	213.602	163.401	273.635	213.252	433.032	201.093	182.501	244.506	364.077	295.377	275.001	336.615	436.492	107.446	346.099	340.81	1109.29	490.377	226.896
SCAM2_HUMAN	Secretory carrier-associated membrane protein 2	SCAMP2	0.222839	1386.56	1075.55	1374.41	901.097	1510.16	1005.36	1013.52	977.399	1569.26	1101.81	1162.8	1167.42	1040.13	884.963	698.011	1838.13	1356.87	1027.87	1044.11	1555.41	1418.27	1397.93	887.519	781.931	1170.61	803.663	841.579	622.863	773.608	1024.85	960.278	982.095	850.776	805.181	927.364	1208.76	1342.21	1032.86	1070.08	1946.9	736.662	1095.24	991.231	1172.4	1542.12	1053.94
ARC1B_HUMAN	Actin-related protein 2/3 complex subunit 1B	ARPC1B	0.825615	3985.02	4860.31	4193.91	1445.03	12672.1	1955.19	5661.17	2360.03	6373.13	951.314	2128.16	19575.6	7314.8	2978.91	3234.06	4293.83	3918.04	2655.53	1822.97	4073.49	14488.6	3375.11	3472.21	3115.78	4130.48	5206.31	5699.78	2804.54	3689.46	2609.92	3026.59	3052.14	3385.58	6220.36	3098.86	13194.1	3244.1	2297.23	7435.82	9412.37	5030.98	5550.53	7840.27	29445.5	4942.44	3475.58
ARPC2_HUMAN	Actin-related protein 2/3 complex subunit 2	ARPC2	0.504651	11125.5	13242.7	11872.2	10133.6	20293.3	10169	13433.4	11490.9	13933.7	9221.15	10955.9	29089.6	13697.6	11201.1	10646.7	14431.2	12401.2	11660.2	8380.34	11549.4	18683	10492.6	10676.6	10401.6	13651.7	12967.1	14449.6	10278.3	12155.1	9751.4	12785.5	10662.4	10810.8	14870	11666.1	22840.8	11508.2	10191.3	13783	16615.6	11762.3	12596	16625.4	67378	15389	15712.9
ARPC3_HUMAN	Actin-related protein 2/3 complex subunit 3	ARPC3	0.724796	5228.5	6472.24	6470.44	4670.05	7930.55	5372.79	6444.81	5180.49	8593.79	4212.63	5298.34	16193.7	7137.5	5410.4	5719.81	5738.33	5651.79	5099.7	4609.25	6354.09	11388.6	6977.1	5327.74	5248.98	6896.6	5276.54	5463.84	5776.84	5732.13	5852.4	5344.92	5544.51	5559.88	6634.64	5396.92	7580.3	4432.28	4907.76	5771.71	8187.57	4498.93	5978.87	6462.09	43017.3	7392.91	5168.64
RPAC1_HUMAN	DNA-directed RNA polymerases I and III subunit RPAC1	POLR1C	0.190313	693.488	735.103	550.714	670.925	868.151	529.427	528.275	651.506	722.07	799.222	640.497	496.419	621.866	580.654	633.95	729.891	494.152	718.871	690.21	561.068	598.341	791.918	740.439	592.773	699.712	1018.36	577.725	847.695	644.24	747.778	646.107	686.736	719.972	534.519	675.72	613.73	707.831	862.004	552.046	569.759	753.674	643.254	612.321			626.233
PLS1_HUMAN	Phospholipid scramblase 1	PLSCR1	0.71965	768.321	1147.4	1229.63	568.528	1372.01	639.13	1028.76	807.05	1106.49	588.72	782.291	3040.02	779.085	784.21	629.795	1423.59	829.559	878.151	464.319	827.162	1960.25	1210.9	728.098	589.268	586.473	588.544	614.048	486.68	718.601	872.025	765.537	669.493	1055.23	1067.52	1279.38	4400.94	579.183	839.287	1637.75	2465.05	430.329	1658.55	2893.01	1518.82	898.068	558.965
PGRC2_HUMAN	Membrane-associated progesterone receptor component 2	PGRMC2	0.130092	4872.75	5060.14	4167.56	5525.2	5625.81	4172.71	4263.38	4946.84	5292.04	5302.64	5050.2	4462.73	4828.83	5386.83	6072.17	5237.39	4889.62	4373.14	6285.44	3968.53	3765.52	5093	5105.55	4185.64	3886.96	5158.76	3882.54	5581.3	4590.33	5010.89	4999.08	4536.43	5077.23	4036.11	5679.18	4310.6	4848.8	4088.98	4009.13	4405.9	5084.59	4959.92	3662.72	4312.78	3506.38	4566.13
RGL2_HUMAN	Ral guanine nucleotide dissociation stimulator-like 2	RGL2	1.58555	208.729	136.848	151.338	109.823	219.881	176.43	162.582	125.989	227.763	118.676	125.576	211.339	119.2	198.708	149.529	131.053	231.053	134.597	138.582		203.9		166.614	126.564	193.472	197.363	113.178		172.403	182.171	102.277	175.958	178.926	194.669	207.316	344.253	194.218		116.544	202.587	261.773	117.018	209.477		3100.56	142.113
PFD6_HUMAN	Prefoldin subunit 6	PFDN6	0.714189	1102.92	1294.16	1232.97	1003.06	960.274	1395.83	1228.09	1215.25	1363.27	1314.13	1164.62	1486.15	1391.46	1389.26	1439.2	1080.28	1198.39	845.733	1058.23	1329.01	1651.28	1495.68	1129.66	1239.78	1224.35	1719.8	899.544	1494.64	1117.46	1289.99	1101.76	1414.4	1164.13	1507.29	1194.73	1187.91	879.277	1132.16	1212.24	1169.17	1599.63	1289.05	1122.41	9538.08	2009.2	1372.67
GSTA4_HUMAN	Glutathione S-transferase A4	GSTA4	0.310251	1030.56	946.933	880.375	1621.71	967.974	813.217	1155.8	914.405	752.527	1184.82	1251.17	1079.37	882.912	1088.35	1316.2	1323.6	1363.03	1256.29	1128.5	1188.31	935.14	884.656	1828.11	1222.16	1147.73	1202.77	1013.82	1348.86	1158.34	753.801	1044.7	1414.24	1131.46	1155.75	1036.7	1008.44	897.109	1084.81	1539.82	695.517	1591.23	843.53	1111.67	2700.53	2536.14	1515.95
GNPAT_HUMAN	Dihydroxyacetone phosphate acyltransferase	GNPAT	0.410271	114.279	141.504	149.211	234.562	446.947	104.95	227.419	198.766	304.617	138.115	140.618	263.391	166.911	215.964	259.786	274.625	97.6858	195.742	183.611	167.105	106.164	208.779	136.842	234.842	116.49	152.287	287.787	175.825	132.542	148.444	103.205	145.356	197.782	176.816	153.794	359.646	194.343	343.652	163.866	277.611	316.317	409.685	229.025			154.618
KMO_HUMAN	Kynurenine 3-monooxygenase	KMO	0.999817	2172.36		487.677	1057.08	277.172	295.021	1137.39	1409.35	161.908	1426.93	281.985	977.316	923.753	933.076	2787.44	145.101		3275.25	520.942			951.582	2219.24	3626.73		1082.06	1990.83	2725.11	1757.89	741.462	1864.63		425.577	1486.04	3078.94	1299.7	810.418	2572.78	3385.2	1337.56	3827.91		2255.84
ZN185_HUMAN	Zinc finger protein 185	ZNF185	0.207474	20232.4	11039.8	19583.8	15567.8	16504.9	14167.4	14748.1	16383.7	13100.7	16202.2	19721.6	7078.84	15937.5	14460	10208.5	21290.1	15971.5	14803.7	13566.6	16308.9	11456.6	14396.3	12949.9	11213.1	15416.3	10016.4	17516.7	11676.4	11636	14776.7	15853.6	17174.5	14623.4	12975.9	18769	13162.8	15924	15285	11765.9	17947.1	13285.5	15286.4	11710.5	5008.38	11340.1	14375
OBRG_HUMAN	Leptin receptor gene-related protein	LEPROT	0.581804	154.234	146.895	138.667	122.125	109.394	66.7568	80.6651	70.5518	134.397	33.1359		258.437	90.9122	189.058	93.8009	230.363	86.8068	71.0794	96.2461		163.76	151.622	22.9767	154.96	58.4081	203.84			88.7361	203.725	157.509		101.537	99.6143	134.439	28.4957		80.6535	70.0418	51.029		33.254	60.919			77.035
ACOX3_HUMAN	Peroxisomal acyl-coenzyme A oxidase 3	ACOX3	0.198661	2671.9	3016.06	2686.69	1359.37	2904.24	2463.79	2529.75	3255.38	2731.89	1633.17	3117.11	1511.4	2408.03	2424.79	3333.04	3816.52	3073.52	2232.29	2912.11	2327.71	2278.53	2967.38	2467.74	2500.88	2636.84	1623.87	2839.71	3132.77	2208.87	2475.11	1484.03	2755.17	2721.33	2707.73	2447.98	2726.22	3601.66	3379.75	2437.22	2759.02	2487	3103.22	2628.31	1315.12	2259.1	2443.85
RER1_HUMAN	Protein RER1	RER1	0.261174	3634.39	2663.56	2944.29	2782.61	2605.44	1989.6	2923.41	2734.1	2773.38	2934.4	3084.53	2756.22	2606.4	2907.8	2602.22	3011.65	3251.41	3049.73	2749.93	2513.82	2715.05	2361.53	2647.93	2665.48	3569.82	1643.7	1960.15	1863.28	2608.71	3213.33	3271.71	2596.65	2527.91	2337.51	2712.21	1972.1	2698.36	1490.12	1908.02	1970.94	2309.29	1841.44	1664.49	1733.44	2352.71	3123.51
SURF4_HUMAN	Surfeit locus protein 4	SURF4	0.302185	1945.15	2512.33	1742.09	2339.82	2001.55	1828.82	1907.89	2015.53	1966.66	1900.17	1947.79	3215.47	2003.87	2061.63	3095.61	2128.04	1747.84	1980.6	2493.94	1537.27	2238.25	1975.76	2355.04	2453.78	1717.08	3351.12	1893.04	2787.68	2514.12	1942.92	2922.75	2353.26	2263.38	2500.27	2297.92	2366.9	2196.68	1838.59	2018.89	2343.57	2846.53	1829.1	1832.76	1513.19	1308.58	1886.23
DFB4A_HUMAN	Defensin beta 4A	DEFB4A	0.837388	1108.95	549.778	243.199	2002.95		497.658	500.13	856.092	341.912	874.189	506.794		418.641	1005.48	456.496	1631.93	262.303	3367.06	371.453	754.769	190.069	565.046	547.992	302.557	299.312	457.377		281.653	425.009	521.535	1256.23	308.898	803.589	701.89	986.051			1481.15	417.885	382.805		728.187	1714.2	359.27	655.985	195.789
MK13_HUMAN	Mitogen-activated protein kinase 13	MAPK13	0.147895	4384.91	4004.59	4302.18	5515.6	3284.6	3948.65	3729.65	4698.75	3263.3	5243.3	4893.27	2541.08	3731.54	4937.41	4143.82	4132.26	4495.15	5055.94	4002.49	4195.43	3198.64	3809.58	4541.28	4002.71	4580.79	4175.57	3161.58	4761.41	4943.32	4203.97	4381.3	4288.86	3994.84	3807.8	4128.86	3556.16	4255.29	4184.26	4027.16	3812.84	3616.33	4325.6	3515.37	2650.92	4786.59	5655.58
SPTC1_HUMAN	Serine palmitoyltransferase 1	SPTLC1	0.143701	1202.17	1427.32	1406.4	1505.34	1387.89	1513.88	1170.91	1295.53	1511.88	1533.6	1288.27	858.567	1140.07	1099.68	1738.31	1377.41	1352.37	1258.61	1509.06	1164.99	1029.85	1452.23	1584.82	1233.72	1257.74	1375.7	1236.69	1596.41	1239.65	1388.98	1473.36	1276.19	1131.56	1021.75	1223.17	1233.83	1618.02	1272.33	1237.29	1447.61	1444.07	1525.18	1417.8	684.83	1026.16	1262.69
SPTC2_HUMAN	Serine palmitoyltransferase 2	SPTLC2	0.490124	714.727	517.829	574.964	542.723	508.648	506.93	566.822	469.638	548.546	717.983	562.421	464.643	507.27	577.272	677.596	688.093	535.023	630.488	620.664	425.945	517.557	598.249	665.1	684.429	767.618	686.833	450.169	667.054	499.438	546.692	596.666	525.732	467.136	599.25	537.592	577.526	617.065	694.366	703.287	719.882	741.461	521.426	516.143	997.77	3185.23	775.268
OGT1_HUMAN	UDP-N-acetylglucosamine--peptide N-acetylglucosaminyltransferase 110 kDa subunit	OGT	0.236781	621.488	587.623	531.788	622.443	773.036	568.622	647.71	518.443	486.77	619.472	727.222	640.965	609.775	568.876	613.433	882.859	512.264	642.874	599.333	575.967	646.362	584.431	543.609	649.221	455.738	820.666	695.627	782.045	642.638	502.172	705.588	520.699	738.025	647.711	592.356	700.62	596.491	672.895	599.33	605.966	923.088	708.651	675.399	1705.39	916.283	689.054
LX15B_HUMAN	Polyunsaturated fatty acid lipoxygenase ALOX15B	ALOX15B	0.414848	588.968	755.792	606.571	262.068	459.383	254.93	264.416	322.289	317.578	361.567	310.698	468.127	368.101	476.841	526.939	572.083	251.462	949.545	380.628	339.016	414.131	197.452	693.542	746.021	352.966	611.306	308.612	848.906	405.356	597.536		220.796	701.422	772.078	577.275	417.46	379.384	415.887	405.461	780.831	1045.81	539.109	857.958			293.166
PMM2_HUMAN	Phosphomannomutase 2	PMM2	0.181192	3321.5	2751.35	2660.48	2496.07	2053.96	2885.96	2719.86	2589.35	2470.58	2388.63	3060.94	3058.09	2678.29	2860.4	2780.51	2119.81	3140.4	2522.57	2683.31	2409.81	2632.71	2846.26	3417.12	3089.45	2459.47	3555.73	1905.02	3074.8	2743.65	2465.54	2820.85	2364.29	2992.1	2559.98	2651.59	2333.09	2363.65	2716.68	2414.51	1794.94	2556	1389.31	2233.04	5044.47	3699.67	2433.04
TM9S1_HUMAN	Transmembrane 9 superfamily member 1	TM9SF1	0.212878	650.466	529.707	403.388	350.983	389.716	525.967	430.392	448.459	686.968	379.548	442.429		436.482	427.72	342.424	515.012	435.769	493.272	376.351	339.298	430.232	623.868	425.561	350.72	283.725	373.731	394.4	347.845	517.711	471.62	441.836	427.319	430.608	223.582	503.778	388.507	538.971	405.291	421.2	334.731	318.554	458.617	436.496			547.511
INP4B_HUMAN	Inositol polyphosphate 4-phosphatase type II	INPP4B	0.316826	210.989	154.338	152.03	257.178	192.984	175.189	102.142	101.317	130.771	327.622	273.255		202.851	106.452	192.633	155.689	205.226	187.167	172.573	93.381	175.962	186.214	250.1	226.699	140.988	210.793	199.82	272.786	159.39	193.466	266.521	220.776	163.532	105.085	204.277	85.6354	208.1		169.98	172.46		225.065	169.132			171.331
CHAD_HUMAN	Chondroadherin	CHAD	1.93759	81052.5	1187.76	1662.65	1098.89	1509.2	6634.04	607.732	753.39	5906.61	2303.87	1830.34	1750.6	1330.54	978.003	891.555	2312.43	3969.04	2915.41	3929.94	7470.47	2038.25	8886.33	1888.89	892.279	2519.19	754.137	1587.79	550.302	2198.78	8165.36	2299.27	921.796	1458.81	2045.61	1317.68	1306.1	6269.15	970.98	2361.25	3539.95	1719.5	1803.98	1647.02	6152.75	30550.4	3194.22
TRI18_HUMAN	E3 ubiquitin-protein ligase Midline-1	MID1	0.286378	278	294.252	285.054	456.627	227.792	483.539	370.58	327.629	293.868	473.568	755.536		393.875	433.662	322.397	385.352	236.527	406.284	359.855	328.607	232.927	413.25	333.744	509.278	327.555	241.451	430.745	496.472	335.24	415.858	396.179	491.201	197.218	287.81	311.163	326.96	322.594	219.767	246.017	330.736	289.849					448.488
HMGB3_HUMAN	High mobility group protein B3	HMGB3	0.46457	650.514	406.435	608.626	403.649	994.553	440.969	774.333	487.76	642.869	354.814	428.307	1620.49	701.741	405.294	447.067	367.803	632.304	419.385	421.446	722.253	1390.17	502.234	553.471	546.769	519.865	571.659	730.902	428.755	773.263	470.077	354.027	319.916	398.25	478.696	395.54	1197.73	526.038	380.814	758.166	1064.32	568.504	428.137	700.849	1810.36	819.82	499.518
PPM1G_HUMAN	Protein phosphatase 1G	PPM1G	0.19734	419.704	362.748	442.991	371.163	488.999	398.063	296.944	265.496	336.198	342.15	382.507	365.18	240.925	315.014	403.407	551.938	532.656	415.053	302.89	301.008	404.592	360.763	350.914	274.681	316.283	329.262	351.517	286.909	170.805	405.595	319.604	255.374	344.043	370.014	321.849	496.605	390.001	437.672	382.267	484.059	384.635	339.217	436.998		226.955	260.036
EIF3D_HUMAN	Eukaryotic translation initiation factor 3 subunit D	EIF3D	0.164624	2443.34	2475.36	2311.61	2476.68	2785.75	2281.52	2150.76	2634.37	1902.49	2932.45	2218.04	1931.65	2075.78	2622.45	2431.3	3124.49	2138.43	2843.83	2405.12	2317.74	2182.95	2134.09	2762.41	2711.34	2065.08	2694.86	2385.17	2485.57	2450.84	2321.22	2347.19	2249.96	2590.87	2487.73	2375.82	3003.9	2244.45	3656.31	2563.47	2897.12	3074.11	2851.27	2760.55	811.055	1944.15	2626.31
EIF3H_HUMAN	Eukaryotic translation initiation factor 3 subunit H	EIF3H	0.12893	1305.33	1444.15	1362.14	1428.23	1481.77	1203.78	1481.19	1454.62	1302.25	1224.83	1335.35	1287.23	1367.31	1467.89	1361.51	1895.86	1335.23	1498.19	1197.54	1340.74	1321.75	1549.6	1673.96	1322.88	1394	1542.55	1683.23	1471.6	1418.47	1263.39	1512.54	1565.67	1348.97	1389.06	1214.43	1656.6	1504.98	1751.19	1391.11	1452.78	1531.75	1641.06	1341.35	1101.79	1024.11	1443.04
HDAC3_HUMAN	Histone deacetylase 3	HDAC3	0.40594	215.016	134.135	195.268		389.507		180.035	110.811		147.05	205.078	234.531	121.597	162.452	118.862	219.139		189.519	128.664		162.276		100.996	153.817	182.507		255.05	191.094	223.389	134.002	414.392	187.73	109.724	203.991	174.819	263.029				426.391	430.015	140.093	170.634
BCAT2_HUMAN	Branched-chain-amino-acid aminotransferase, mitochondrial	BCAT2	0.454266	198.54	349.9	171.429	224.585	721.468	235.594	282.13	182.959	224.06	180.589	172.266	178.103	311.669	211.553	246.169	459.464	279.389	292.379	247.465	278.031	206.736	336.166	246.38	209.775	159.554	378.726	320.501	267.799	130.05	333.301	158.475	186.992	256.704	251.468	193.842	444.696	276.5	354.648	442.091	875.805	408.013	392.554	581.949			254.272
SIGL5_HUMAN	Sialic acid-binding Ig-like lectin 5	SIGLEC5	0.850773	105.622	1042.2	359.19	140.767	294.151		265.051	121.07	618.043		49.5209	1343.99	277.174	241.455	352.394		226.086		130.946	145.173	607.141	177.383	281.93	353.838	155.482	1486.23	327.957	522.233	418.704	103.322		233.611	420.582	442.061	212.153	520.092		85.0287	367.739	1293.39	765.094		579.735	709.912		61.6037
TMPS2_HUMAN	Transmembrane protease serine 2	TMPRSS2	0.8868	535.491	350.779	422.944	331.758	446.137	460.132	301.845	501.704	614.912	302.106	353.309	358.367	423.481	281.631	703.971	695.918	549.207	338.048	471.905	290.763	529.756	811.64	244.881	315.387	396.971	487.402	298.42	718.074	396.054	606.792	362.488	378.795	596.83	368.243	601.647	369.858	379.164	619.319	461.653		811.9	474.305	521.666	3705.44		444.895
IPO8_HUMAN	Importin-8	IPO8	0.337888	312.861	294.489	336.808	225.17	270.93	259.515	258.324	247.635	350.239	253.181	494.2	255.996	150.772	372.289	296.52	401	523.125	313.926	203.564	279.128	472.121	428.953	280.624	187.875	334.091	251.616	316.848	266.541	248.404	328.486	298.443	281.931	352.251	347.624	282.518	330.098	290.139	337.582	365.446	364.471	307.441	695.963	289.455		545.347	383.735
STX7_HUMAN	Syntaxin-7	STX7	0.27469	2759.18	3304.75	2774.92	2480.34	3030.93	2505.92	2695.72	2717.25	3108.71	3195.69	2102.07	3483.61	3401.2	3113.89	2762.75	2767.84	2468.97	2043.09	2850.4	2415.73	3029.02	2946.3	2665.39	2697.84	2670.63	2727.91	2699.59	2931.92	2887.28	2620.84	2829.81	2876.33	3025.43	2693.02	2884.16	2956.38	2423.48	3129.09	2473.64	3060.17	3236.65	3048.8	3202.7	9446.33	2266.33	2732.58
MOT4_HUMAN	Monocarboxylate transporter 4	SLC16A3	0.580096	307.55	676.992	346.48	366.215	620.891	188.559	574.815	327.691	913.864	306.574	315.221	1620.65	601.905	417.946	732.233	409.668	402.839	380.561	472.139	336.216	1001.63	620.14	351.029	600.8	424.623	769.55	246.749	753.957	661.197	413.941	540.576	317.489	559.922	827.739	348.633	644.878	367.135	207.77	281.603	488.496	578.799	324.696	480.099			493.258
MRP5_HUMAN	ATP-binding cassette sub-family C member 5	ABCC5	0.668983	961.026	801.348						1173.67		1531.88	141.078	960.018	1378.71	679.109	1400.52		695.052	836.202	435.673	508.456	452.53	998.008	822.157	1464.05		1412.36	1603.46	1200.56	1748.91	514.34	1143.81	321.844	348.241	838.097	744.01			1791.96	1226.88		3578.67	1086.93	878.588	652.776
TLR3_HUMAN	Toll-like receptor 3	TLR3	2.737	108.349	242.95	158.724	164.946	155.128	154.756	108.721	160.361		215.625	126.003		159.876	144.826	273.067	102.458	81.9814	161.604	204.466	96.769	16.4232		156.375	214.829	72.3249	194.86	133.21	106.541	98.0079	218.64	263.361	121.638	176.442	90.2524	137.363	64.1387		208.611	135.036		196.997	140.305	222.176		4950.59	161.747
CAN5_HUMAN	Calpain-5	CAPN5	0.277121	996.451	623.702	1128.45	757.758	620.855	870.649	482.352	571.074	544.634	804.821	1027.83	405.773	630.539	576.692	1030	1004.74	1311.42	746.695	1244.74	561.882	525.866	621.876	766.077	591.851	948.219	908.525	484.072	724.712	773.672	1024.48	957.765	848.694	771.451	650.251	777.528	614.886	910.951	995.401	683.193	773.964	712.205	839.697	799.066	1341.38	1022.25	1133.42
YKT6_HUMAN	Synaptobrevin homolog YKT6	YKT6	0.322178	1806.65	1477.26	1442.49	1900.36	1612.14	1429.97	1588.39	1785.68	1461.38	1647.47	1714.21	2065.83	1769.17	1683.87	1856.24	1653.91	1788.04	1599.04	1147.77	1481.8	1897.19	1610.65	1854.24	1559.12	1674.24	1927.68	1886.54	1923.09	1841.77	1507.95	1471.05	1659.26	1524.07	1834.87	1593.3	1482.38	1568.61	1566.85	1346.36	1477.61	2195.65	1243.13	1535.12	5954.83	2361.03	1931.29
ARPC5_HUMAN	Actin-related protein 2/3 complex subunit 5	ARPC5	0.858537	13024.6	9997.48	10128.7	7215.3	18280.2	8105.92	13450.9	8238.51	14387.8	7218.28	9229.8	33292.3	15478.2	8567.12	7919.35	11319.4	11205.3	8112.13	7042.5	10589.1	18432	9024.83	10159.2	10387.3	10816.4	10227.6	12556.7	7962.17	10412.3	7505.26	10423.4	10991.9	10272.4	13594.6	9716.35	25517.8	6442.29	10428.6	14326.9	18993.5	8729.58	14411.1	16896.1	104512	11900.7	11422.1
CFLAR_HUMAN	CASP8 and FADD-like apoptosis regulator	CFLAR	0.47278	244.127	343.002	208.323	453.68	379.302	191.202	269.272	408.665	585.519	289.441	238.956	304.012	404.289	426.574	528.693	148.285	185.063	274.775	334.288	264.997	194.075	411.675	459.026	560.22	274.011	803.13	626.556	1112.5	595.674	364.36	609.305	303.691	544.214	630.669	539.906	212.076	270.138	248.475	386.184	338.028		206.044	223.934			251.614
DDX3Y_HUMAN	ATP-dependent RNA helicase DDX3Y	DDX3Y	0.29161	364.193	355.495	580.364	356.602	527.639	264.665	390.712	310.485	394.282	342.776	363.555	584.169	304.175	254.325	493.915	483.044	391.629	356.504	254.69	458.518	590.236	383.802	437.935	215.965	313.797	463.667	320.241	575.073	337.306	376.75	308.504	310.976	569.643	590.978	606.656	517.629	306.722	364.813	440.136	617.99	579.814	534.738	466.094			346.994
MAFG_HUMAN	Transcription factor MafG	MAFG	0.359658	1215.46		1007.95	1235.73	586.425	1110.67	920.341	1111.41	1311.85	883.914	916.541	2002.06	943.725	1148.86	1544.68		806.497	1098.77	968.055	769.276	1088.87	1115.11	1048.92		1033.31	503.154	1031.66	1629.5	1056.3	847.753	1288.13	772.572	987.466		1706.62	1083.75	627.495		1126.21		2565.33	376.148			2130.41
CP27B_HUMAN	25-hydroxyvitamin D-1 alpha hydroxylase, mitochondrial	CYP27B1	0.664807		109.129	251.005	56.427	330.74	151.387	249.739					330.096		522.387	110.617	950.4	190.306	295.53		320.131	168.803		226.191	103.002			1023.5	200.147		161.914		200.962	260.058	861.078		413.781		571.094	536.716			814.59	823.678
PDPK1_HUMAN	3-phosphoinositide-dependent protein kinase 1	PDPK1	0.202647	424.403	302.33	382.646	318.653	430.87	291.068	336.686	380.543	260.489	330.633	412.278	441.707	439.271	366.442	525.097	384.001	352.056	338.655	356.715	327.526	406.824	287.955	378.818	272.927	364.455	567.86	371.336	518.253	368.065	376.17	514.154	326.894	287.684	520.434	308.642	451.416	379.672	364.246	306.406	336.767	504.415	250.68	310.208			455.961
TPSN_HUMAN	Tapasin	TAPBP	0.490284	1069.35	1526.75	3815.5	1039.25	3101.73	1000.75	1126.17	1658.2	1790.47	1050.72	1214.53	5596.25	1741.67	2341.03	1375.02	2134.39	1189.94	989.306	1046.96	1089.69	3161.68	1534.42	1561.6	869.391	1357.02	1931.73	1225.33	1135.32	1200.9	1208.03	1430.21	1554.16	2675.87	2303.33	1402.86	3534.75	1271.64	1481.71	2086.95	3092.85	1696.72	1599.7	2256.12	2265.67	1177.72	1224.36
MEFV_HUMAN	Pyrin	MEFV	0.570393		392.204	129.998	216.936	841.162	90.35	390.677	275.488	538.395			1247.5	507.792				183.114	556.537	250.506	417.274	617.492				207.881	627.165	443.204					280.146	378.128	449.878	393.011	1270.26	244.865			511.589	793.036	344.638	908.131	1242.99		410.19
DHX15_HUMAN	ATP-dependent RNA helicase DHX15	DHX15	0.237635	1302.14	1431.38	1446.88	1421.25	2320.1	1271.41	1504.24	1386.85	1569.69	1332.88	1132.47	3590.17	1771.91	1283.04	1878.33	1974.71	1476.13	1513.39	1214.81	1533.27	2069.3	1503.14	1707.59	1617.22	1453.84	2077.35	1832.84	1796.3	1581.27	1455.98	1412.19	1386.15	1427.43	1606.49	1484.51	2668.46	1515.72	2048.64	1854.62	2286.98	2222.12	1828.44	1759.82	1483.1	1805.46	1548.24
MCES_HUMAN	mRNA cap guanine-N7 methyltransferase	RNMT	0.17162	424.648	412.275	602.242	517.673	408.748	399.585	415.093	485.329	640.753	454.012	490.704	447.297	404.488	456.446	516.876	464.101	545.092	419.626	455.312	504.371	469.05	596.489	586.405	528.873	610.043	432.144	462.896	569.366	455.204	383.826	314.764	386.777	435.461	484.203	445.327	482.052	472.472	559.658	429.817	279.794	545.023	514.424	580.772	778.098	603.088	440.017
ZZEF1_HUMAN	Zinc finger ZZ-type and EF-hand domain-containing protein 1	ZZEF1	0.203346	247.092	374.061	267.947	293.393	401.354	251.636	330.082	283.169	326.313	289.83	268.684	459.461	305.988	278.185	413.343	324.571	297.152	326.415	257.913	263.041	348.394	325.296	340.074	276.299	212.436	416.247	320.145	420.442	320.536	293.871	399.384	305.628	325.451	369.541	291.885	381.831	336.794	240.87	313.928	367.869	462.925	211.264	344.067			312.701
CYB5B_HUMAN	Cytochrome b5 type B	CYB5B	0.379099	639.678	489.605	671.389	373.501	1015.26	742.818	468.577	486.795	500.195	567.459	580.13	526.402	448.269	470.012	178.949	1208.73	418.32	588.13	421.239	545.691	796.223	312.119	562.001	403.97	680.799	239.74	761.709	258.905	330.75	420.568	488.127	445.042	389.241	448.064	256.175	940.58	862.409	1112.18	810.644	967.162	579.174	1004.04	996.628	930.2		942.253
PRP4_HUMAN	U4/U6 small nuclear ribonucleoprotein Prp4	PRPF4	0.162485	371.193	364.581	410.397	398.427	367.629	352.636	434.486	363.517	390.551	443.578	383.633	606.384	365.717	286.48	421.999	346.316	301.391	386.328	366.911	299.982	464.477	311.945	428.662	348.288	349.349	410.365	412.732	401.876	401.294	336.633	386.883	335.672	335.826	435.373	371.052	481.754	306.296	290.93	388.17	451.16	490.61	390.342	389.526	132.757		353.985
SERA_HUMAN	D-3-phosphoglycerate dehydrogenase	PHGDH	0.178832	5871.82	4483.18	3974.65	5447.72	5815.84	4461.33	4595.15	4924.59	3549.82	5231.89	4183.16	2907.56	6233.09	4446.27	5350.54	3475.04	4827.41	4329.67	4750.53	5069.03	3099.71	5448	5217.12	4674.9	3704.28	5705.2	3734.21	5796.18	5729.14	4614.93	5185.11	4238	3850.28	4803.65	4222.25	3568.18	4340.47	6001.04	4903.3	5051.74	4540.21	6472.02	4261.63	7047.57	4543.11	4292.34
NDUS4_HUMAN	NADH dehydrogenase [ubiquinone] iron-sulfur protein 4, mitochondrial	NDUFS4	0.431015	632.831	507.819	832.929	608.412	231.228	671.994	496.971	585.713	686.143	609.543	683.346	607.058	544.57	472.779	487.201	513.056	728.385	314.83	501.638	687.908	712.482	967.763	574.72	328.959	710.619	384.528	437.64	557.909	498.066	573.608	447.616	552.894	337.207	419.254	559.161	346.821	442.581	403.174	471.106	477.332	778.851	449.937	514.57	2071.15	1683.07	633.527
MSH5_HUMAN	MutS protein homolog 5	MSH5	0.706106	5.67509	129.26		130.977		65.0978	286.799		98.6235	191.808		241.54	348.224		56.3201			7.89094	34.8097			97.4984	111.514			82.7705	76.1713	102.165		25.4398		30.2421	42.3284	80.8486	92.7192		69.7528		126.819		180.91			239.654
DC1L2_HUMAN	Cytoplasmic dynein 1 light intermediate chain 2	DYNC1LI2	0.119089	1582.05	1254.74	1458.02	1405.28	1384.73	1359.39	1492.62	1523.67	1179.88	1513.61	1685.64	1121.07	1482.6	1537.89	1310.27	1289.85	1538.37	1329.11	1224.74	1546.57	1219.06	1206.96	1331.56	1248.66	1520.24	1545.96	1308.07	1616.87	1379.64	1187.81	1331.7	1614.99	1510.62	1207.6	1443.09	1153.42	1464.28	1342.32	1024.83	1417.18	1216.29	1129.79	1151.77	1291.52	1454.76	1378.93
KLK10_HUMAN	Kallikrein-10	KLK10	0.375567	12700.3	7852.63	10484.4	20324.2	9300.85	12606.7	8611.7	9587.39	15688.6	13458.4	14416.3	8408	6411.69	20141	10092.1	7777.15	11811.9	15391.6	7001	16013.1	6754.27	12241.3	12656.7	11547	11860.2	8781.68	8164.91	13085	18789.8	9575.92	11109.1	9270.5	3667.1	13355.2	7967.37	9005.59	7214.7	11521.6	10471.3	9000.62	14305	11818.9	11395.5	15558	18883.6	10582.4
PSMD3_HUMAN	26S proteasome non-ATPase regulatory subunit 3	PSMD3	0.0920284	5424.41	5510.96	5599.62	5062.48	6194.29	5610.57	5318.16	4953.23	5300.5	5137.8	5725.96	6147.56	4502.74	5590.47	5062.19	7023.52	5715.49	5610.12	5418.27	5967.74	5647.01	6040.54	5011.66	5384.88	6193.55	5498.59	5645.84	5310.67	5337.06	5770.04	5795.01	5115.15	5074.05	5825.7	5016.88	5970.01	5799.83	6311.82	5944.22	6199.98	6759.69	6021.88	5869.09	6257.3	6039.79	5579.47
RFOX2_HUMAN;RFOX1_HUMAN	RNA binding protein fox-1 homolog 2;RNA binding protein fox-1 homolog 1	RBFOX2;RBFOX1	0.391659	126.399		76.6967		170.148					140.652	196.008		89.5418	152.559	378.548	130.661	52.8863		132.917	371.041	160.236		152.942	229.755	105.922	339.525	156.65	186.069	236.284		222.489	169.867	160.855	180.805	196.953	150.128	217.392	121.727	177.633				126.302			122.417
PAPS1_HUMAN	Bifunctional 3'-phosphoadenosine 5'-phosphosulfate synthase 1	PAPSS1	0.217088	501.152	891.03	682.839	572.148	813.585	419.695	701.321	557.906	580.62	558.82	651.044	1211.12	648.022	565.056	800.79	378.295	654.609	598.737	466.077	428.894	581.064	650.57	770.812	660.75	487.115	563.595	562.733	861.401	540.853	533.094	671.343	553.038	653.321	490.466	651.091	851.138	690.688	731.325	767.587	633.127	817.875	611.716	430.509	976.682	536.101	519.153
ZW10_HUMAN	Centromere/kinetochore protein zw10 homolog	ZW10	0.120439	452.36	588.892	515.855	570.596	759.243	628.127	614.843	609.053	683.684	677.784	554.367	583.069	532.402	615.121	629.944	647.291	586.165	601.12	552.823	530.963	499.783	467.58	576.263	588.578	448.385	557.974	658.653	552.846	519.291	618.504	593.284	517.198	569.353	522.63	612.334	560.246	545.8	647.152	535.94	598.67	720.297	659.94	639.163	381.089	564.147	597.392
SPIT1_HUMAN	Kunitz-type protease inhibitor 1	SPINT1	0.321229	2178.33	2164.57	1689	2025.31	1945.78	1750.02	2016.96	2229.54	1948.6	2188.47	1416.29	1238.5	2385.67	1857.49	2418.48	2009.49	1841.08	1386.96	1927.71	1733.1	1256.6	2013.44	2094.75	1619.04	1067.24	1827.69	1868.31	2341.73	1953.58	1774.61	2245.01	2070.09	1867.78	2033.31	2172.61	1961.23	1828.52	2209.34	1867.37	1864.96	1867.73	2196.84	2443.72	6581.93	3164.74	1935.21
SNUT1_HUMAN	U4/U6.U5 tri-snRNP-associated protein 1	SART1	0.26225	209.786	222.483	262.291	171.623	290.715	255.751	158.667	267.033	334.622	293.619	294.499	512.594	332.933	303.683	277.629	271.576	284.281	191.61	188.191	232.285	331.138	455.514	210.063	209.325	210.115	388.1	291.931	272.367	171.387	314.439	319.001	195.586	222.222	350.56	293.054	269.014	204.812	253.428	170.36	329.64			205.81			250.515
SPIT2_HUMAN	Kunitz-type protease inhibitor 2	SPINT2	1.55693	533.326	459.258	1054.04	262.473	377.026	1814.5	357.948	465.362	1807.33	602.717	623.308	675.459	360.539	458.672	445.935	891.07	731.625	1038.02	657.41	1394.54	2999.09	7523.44	309.577	302.761	1042.35	329.427	523.256	335.623	263.258	402.974	662.489	745.278	406.836	715.275	436.034	347.528	432.406	351.562	538.554	976.245	504.151	883.587	294.709	8875.06	5082.77	839.492
GPAA1_HUMAN	Glycosylphosphatidylinositol anchor attachment 1 protein	GPAA1	0.287886	471.307	411.444	672.311	490.327	966.255	523.248	429.68	412.101	642.868	554.032	578.134	976.966	549.904	505.531	857.538	734.73	467.157	403.445	454.297	427.606	493.542	415.982	527.023	540.701	628.64	487.824	363.459	321.319	444.816	766.618	497.724	548.473	520.766	658.26	434.57	951.982	546.484	944.751	522.015	833.731	507.639	503.339	752.061			575.538
AP5Z1_HUMAN	AP-5 complex subunit zeta-1	AP5Z1	0.361897	108.755	91.2515	63.8147	116.759	132.785	47.9742	118.253	90.9026	69.0542	114.31	85.3667	152.494	100.799	95.1416		26.7018	143.009	40.7239	63.2097	82.8121	147.297	119.686	57.6787	81.2857	71.9282	131.85	50.8307	60.6384	89.0831	87.7678		96.2047	72.5584	104.704	155.549	121.197	82.7644		94.1734	138.481	84.6291	73.8631	52.1385
CTIF_HUMAN	CBP80/20-dependent translation initiation factor	CTIF	0.274787	326.037	341.818	285.779	559.444	301.667	272.255	438.251	333.209	207.837	422.357	300.09	370.63	316.796	288.297	350.568	293.817	266.426	394.12	457.402	158.476	396.061		430.558	216.631	240.654	337.558	437.827	555.715	255.023	298.631	345.924	297.086	309.948	267.514	342.915	378.632	157.71	186.355	235.202	365.236	430.084	405.978	386.529			262.814
VIP2_HUMAN	Inositol hexakisphosphate and diphosphoinositol-pentakisphosphate kinase 2	PPIP5K2	0.29175	425.631	288.358	244.933	296.349	652.059	199.754	398.738	289.887	534.772	280.606	284.66	794.656	461.251	299.089	446.312	325.017	405.878	368.037	308.306	312.952	484.652	313.151	372.613	368.779	326.066	590.411	418.358	446.286	361.806	330.962	435.5	274.553	366.217	425.687	411.702	548.335	388.527	591.293	350.447	551.792	490.771	404.43	479.752		552.294	289.524
M3K7_HUMAN	Mitogen-activated protein kinase kinase kinase 7	MAP3K7	0.307546	188.539	143.807	131.546	102.914	189.74	89.3632	115.952	145.301		148.252	130.603	74.5091	137.801	36.835	41.3495	166.916	99.1593	84.3219	133.073	102.116	170.341		44.1175	98.9056	139.711				76.3877	97.0379		84.5832	119.528	167.31		98.8127	113.213	105.916	78.6556	187.831		152.213				183.066
MCA3_HUMAN	Eukaryotic translation elongation factor 1 epsilon-1	EEF1E1	0.291918	1192.36	1166.48	1062.25	1037.72	1804.69	1283.34	838.821	1258.05	1201.86	1399.12	1467.94	1658.74	1379.49	1405.54	1586.1	1702.2	1082.02	1139.1	1053.51	1520.94	1165.31	1062.53	1370.05	1318.12	1240.64	1767.92	1639.73	2232.24	1740.12	877.81	1359.53	1467.65	1224.92	1523.02	1242.66	1595.65	1165.7	1537.67	1628.37	1602.03	2084.99	1582.02	1655.16	3527.39	3493.03	1587.12
WDR62_HUMAN	WD repeat-containing protein 62	WDR62	0.456591	96.9189	66.6708	100.682	237.184	133.188	100.177	61.2971	106.942	132.834	117.033	38.2753	143.721	71.7647	223.787	110.428		59.5217	215.784	152.608	171.961		57.8163	51.8633	49.9812	67.0708	131.129	140.428	193.058	106.079		107.265	135.735	126.075	130.229	166.086	177.277	47.0999		261.918		116.143		115.066		205.916	58.1639
HNRPR_HUMAN	Heterogeneous nuclear ribonucleoprotein R	HNRNPR	0.159389	1088.07	884.974	938.003	855.427	1172.51	899.132	927.146	855.428	1218.5	902.653	920.757	1676.08	1105.34	936.609	1122.1	1128.58	1017	1071.77	950.934	939.474	1295.91	1021.77	982.959	1043.11	902.527	1127.67	1058.87	1066.34	937.957	867.68	1130.11	914.734	964.207	1003.07	960.687	1370.92	951.858	1045.6	1004.39	1159.84	1270.75	1003.73	1046.71	1848.86	1215.65	1020.61
TXNL1_HUMAN	Thioredoxin-like protein 1	TXNL1	0.148116	4767.72	4398.88	4733.91	4764.63	4449.1	5036.98	4180.97	4534.35	3872.98	4403.82	4725.07	3785.74	4171.04	4605.66	3978.05	4427.61	4417.92	4838.06	4619.1	6059.9	4136.24	4451.74	4877.59	4910.86	4595.8	5750.59	4371.77	5625.79	4463.3	4659.82	4769.75	4813.98	4697.16	4337.87	4601.8	4511.82	4602.16	4807.96	4852.64	3638.4	4502.84	3964.27	4279.64	6498.05	5079.98	4437.8
TPD54_HUMAN	Tumor protein D54	TPD52L2	0.589745	2139.98	2059.83	2059.77	1877.98	1708.28	1902.78	2514.63	2267.98	2245.86	1692.23	1882.7	2455.69	2690.34	2368.27	2180.82	2097.47	1826.41	1757.81	1412.3	2235.66	2124.02	1929.38	1997.82	1847.49	1789.83	2291.01	2227.82	2286.48	2095.74	1390.32	1876.36	2307.79	2025.88	2090.2	1719.67	1825.35	1445.8	1477.92	1726.38	1809.54	1724.72	1404.39	1545.47	12338.4	3306.5	1790.36
EMC8_HUMAN	ER membrane protein complex subunit 8	EMC8	0.241381	424.609	353.114	337.337	519.738	754.744	370.47	399.945	607.538	248.629	520.276	576.044	341.784	449.736	691.348	725.526	548.18	383.23	416.822	479.084	392.302	435.921	526.3	412.364	428.588	425.574	542.874	358.122	410.69	442.914	610.782	617.996	396.122	373.075	512.457	391.3	536.465	452.048	549.263	479.202	397.344	720.649		560.073			530.681
COCH_HUMAN	Cochlin	COCH	1.32935	738.554		466.118	148.479	500.539	450.907	361.382	412.174	3336.74	174.195	402.725	584.388	816.183	335.745		734.13	525.38	290.778	434.814	687.4	690.527	1508.68	426.769	619.554	1287.93			172.843	209.229	343.67	430.683	323.519		743.113	390.463	111.004	674.627		137.952	546.317	2533.57		271.895	5290.92	2809.07	317.938
ERI3_HUMAN	ERI1 exoribonuclease 3	ERI3	0.351784	263.735	309.262	256.482	429.986	409.328	330.97	403.561	519.628	366.359	366.463	200.564	621.604	378.655	521.171	721.11	211.202	312.285	361.807	235.508	291.931	238.791	302.975	454.208	451.709	360.528	576.2	353.455	793.087	484.459	345.664	334.857	253.906	497.385	609.529	461.965	406.779	339.268	435.342	289.555		223.781	300.344	409.258			420.697
SYNJ1_HUMAN	Synaptojanin-1	SYNJ1	0.540059		204.061	101.416	151.46	227.356	125.678	159.352		355.017	103.748		359.034	143.036	82.7258	154.214	153.144	111.448	87.3467	111.013	262.685	223.465				140.432	281.937	219.149	154.022	123.448	71.9249	515.406	96.2102	215.469	350.625		263.953	142.902	291.283	176.146	305.368			205.655
FIBP_HUMAN	Acidic fibroblast growth factor intracellular-binding protein	FIBP	0.302453	348.552	262.632	260.9	377.975	398.617	220.696	345.408	324.48		373.149	324.222	568.773	366.101	259.518	363.54	381.745	246.103	250.548	291.225	294.187	415.151	349.739	214.047	327.069	311.737	459.481		399.381	356.811	264.258	260.982	312.038	348.829	437.403	296.805	555.687	309.111	424.111	333.877	483.387	678.116	305.044	611.395			222.48
IF4G3_HUMAN	Eukaryotic translation initiation factor 4 gamma 3	EIF4G3	0.156754	3578.36	3966.09	3391.19	4317.5	4089.24	3856.72	3385.57	3502.93	3395.46	4381.36	3299.05	3299.75	3206.68	3269.28	4244.25	4509.51	3138.85	4150.51	4107.24	3348.82	3167.71	4188.79	4676.87	4253.81	2877.11	4483.99	3654.12	4011.61	4216.78	3993.85	4887.07	3878.57	3361.53	2932.91	3196.83	4471.55	3752.02	6118.73	4311.73	3595.79	5316.9	4379.07	4202.13	2503.67	3554.97	4001.57
PPIH_HUMAN	Peptidyl-prolyl cis-trans isomerase H	PPIH	0.367472	787.232	785.34	720.823	797.298	1003.13	668.119	805.89	639.793	684.67	626.626	910.626	1273.17	924.22	883.926	1162.25	678.356	879.072	883.741	711.389	645.514	1035.68	898.062	777.236	1047.64	690.255	1226.05	731.454	1321.36	651.388	817.81	728.618	729.591	963.858	1018.57	694.388	1100.18	581.902	1123.59	880.536	802.702	1141.64	987.431	986.788	2991.32		680.496
MGA_HUMAN	Maltase-glucoamylase	MGAM	0.852095	715.318	1698.86	1313.93	281.813	4267.69	598.759	2568.2	789.315	2921.83	131.418	494.151	5026.48	1592.56	864.622	1096.69	881.785	1185.3	493.298	867.671	963.091	2665.8	427.454	947.941	1139.49	772.17	2707.19	1948.6	1047.4	1824.24	593.44	647.241	793.439	1595.87	1793.64	1018.9	3952.72	1533.84	717.695	1667.2	3941.99	2106.16	1111.9	2701.86	8006.9	1439.91	571.237
HTRA2_HUMAN	Serine protease HTRA2, mitochondrial	HTRA2	0.243352	476.195	379.734	425.268	585.358	671.327	513.141	582.93	501.199	730.128	470.239	563.994	1195.91	474.876	320.735	625.423	734.149	501.094	443.617	613.715	358.675	524.999	612.148	548.805	387.494	673.563	651.947	781.036	608.208	635.568	601.117	601.168	512.007	595.256	472.695	305.431	996.032	530.224	614.296	599.366	650.664	862.521	588.748	739.827			460.823
ARK72_HUMAN	Aflatoxin B1 aldehyde reductase member 2	AKR7A2	0.575339	1517.88	1240.22	1417.19	1627.36	1641.98	1398.48	1514.29	1329.64	1378.7	1013.51	1685.03	1748.7	1670.04	1822.65	1977.19	1384.89	1468.12	1882.19	1352.45	1452.07	1461.23	1632.69	1476.08	1809.05	1512.4	1786.92	1325.23	1639.23	1709.24	1720.97	1519.02	1293.19	1657.57	1975.53	1512.12	1740.37	1050.91	1426.65	1610.1	1519.4	1294.6	1668.62	1585.69	9429.62	1545.04	1627.17
PROM1_HUMAN	Prominin-1	PROM1	2.87272	2531.88	1104.59	2477.39	1364.55	393.206	4787.95	2393.23	1236.09	5964.3	629.585	2371.95	2010.02	824.886	3339	2597.48	746.849	2653.49	3703.71	3588.39	2875.54	4387.52	13157.4	603.29	527.297	1989.28	724.091	175.005	627.686	1828.11	1622.95	1284.62	2596.05	779.208	3922.04	2328.82	380.477	1737.54	133.399	466.604	623.102	657.948	438.956	517.984	79465.6	24967.1	3055.99
TGON2_HUMAN	Trans-Golgi network integral membrane protein 2	TGOLN2	0.383635	177.427	255.773	152.973	110.95		37.4137	141.533	52.4806	132.903	81.4594	115.906	177.778	100.91	135.986	79.4057	182.674	65.4248	162.69	100.656	203.872	142.061	201.82	85.6015	69.033	76.2601	126.175	126.198	127.175		80.6891	78.3583	39.162	102.591	84.6975	126.458	98.8142	103.263	109.877		245.724		124.522	95.0787
CAC1G_HUMAN	Voltage-dependent T-type calcium channel subunit alpha-1G	CACNA1G	2.11225	1163.93	3727.2	2594.96	815.835	11052.5	1239.84	3003.46	2393.91	11644.8	1046.92	2493.46	50373.5	3904.77	2082.62	1451.55	1509.15	5445.45	1546.16	1108.95	4044.5	17191.6	2344.82	2202.99	1117.94	3490.19	3928.27	3140.84	1168.2	2679.58	815.866	1162.73	1790.92	2329.33	7222.01	1893.11	7713.53	1911.32			13645		2117.05	2807.29	68567.7	11318.3	3836.56
LTOR5_HUMAN	Ragulator complex protein LAMTOR5	LAMTOR5	1.2287	699.792	623.595	1116.85	275.275	1182.36	695.874	724.736	857.866	1031.88	813.089	1195.69	1711.11	890.95	616.242	402.298	837.389	1247.15	396.276	427.238	1148.91	908.635	1049.32	558.103	515.927	714.576	572.163	1662.11	671.518	526.365	441.275	280.905	939.206	514.992	933.196	587.104	1274.56	471.601	255.935	898.569	1335.74	566.597	1257.38	1091.92	10398.6		448.125
B4GA1_HUMAN	Beta-1,4-glucuronyltransferase 1	B4GAT1	2.87529	845.374	348.946	445.061	380.82	992.004	1168.78	685.503	516.602	1639.08		653.927	943.603		676.895	712.274		859.749	865.07	671.573	689.642	756.967	1650.98	945.485	1024.01	502.835	2465.38		826.011	907.911	693.143	787.637	331.624	508.419	959.173	815.566	231.691	455.982	524.085	600.637	688.405	999.135	581.875	1227.34	37851.9	12575.7	974.435
WIPF1_HUMAN	WAS/WASL-interacting protein family member 1	WIPF1	3.14451	413.765	547.895	619.917		1642.7		510.694	159.289	1497.34	51.9695	109.158	2282.37	768.552	119.551	84.34	378.536	737.011	272.761	153.601	507.879	2522.87	212.585	262.783	216.129	497.496		861.021		313.542	336.075		264.751	407.753	227.532	258.282	1828.85	324.561		663.801	2782.59	341.874	779.416	1030.52	24974.5	766.068	322.35
AT8B1_HUMAN	Phospholipid-transporting ATPase IC	ATP8B1	0.522066	382.967	705.964	301.217	379.318	269.564	468.198	344.668	299.562	473.192	245.471	334.176	1563.6	390.237	394.51	905.245		341.31	496.624	370.892	117.282	550.506	1078.84	620.013	400.635	243.675	1019.58	1032.92	865.099	777.775	285.281	740.882	370.368	389.172	550.05	338.588		321.896		672.704	559.061		486.168			769.601
SMAD6_HUMAN	Mothers against decapentaplegic homolog 6	SMAD6	0.860782	1913.01	6578.56	500.988	2661.09	4193.54	424.751	890.034	1737.52		1218.02	1553.74	5439.31	2108.06	3316.5	3337.22		1350.56	2014.42	1005.15	317.318		1057.55	2891.84	2580.29	890.7	9408.46	2380.33	3806.31	876.482	641.955	1954.75	978.871	3111.32	1344.87	4341.94	1278.19	1318.82	3345.42	2784.47	2172.59	10373.1	2783.62	1462.2	571.542		1253.13
TGM5_HUMAN	Protein-glutamine gamma-glutamyltransferase 5	TGM5	0.295856	468.165	661.183	535.628	583.025	585.006	308.933	694.18	578.313	386.108	708.868	434.963	275.559	370.351	703.981	478.394	702.991	444.392	755.972	549.108	434.955	217.32	542.683	362.8	575.054	536.21	549.026	612.805	643.446	599.965	432.861	734.923	545.592	676.738	593.447	598.678	696.615	450.767	730.611	478.201	470.264	551.863	741.632	717.642	645.967	1006.46	605.31
RGS14_HUMAN	Regulator of G-protein signaling 14	RGS14	0.876104	187.277	343.696	240.034	181.307	816.634	158.102	443.1	174.129	634.662		125.698	1714.2	598.136	218.931	307.479	148.555	175.876	257.047	156.387	265.22	1015.55	141.669	124.617	311.128	161.1	506.314	304.282	253.519	278.602	178.217	125.632	248.339	407.452	621.02	252.781	946.218	288.519		478.238	723.251	528.031	425.924	579.629	2233.87	418.032	249.336
AKA10_HUMAN	A-kinase anchor protein 10, mitochondrial	AKAP10	0.458131	243.016		196.919	170.852	288.434	349.184	240.839	160.99	236.666	155.12	199.077	443.738	245.443	247.77	230.254	155.309	208.652	269.808	327.974		354.696	224.758	255.983		259.528		294.223	76.3751				322.006		96.6051	465.688		237.194		257.193
DENR_HUMAN	Density-regulated protein	DENR	0.251101	484.577	295.007	489.126	269.964	595.377	393.109	324.338	251.584	362.22	329.922	300.228	238.23	327.97	279.043	395.338	435.979	408.121	330.296	308.645	310.805	349.817	379.915	246.063	303.016	375.903	458.888	415.931	345.576	221.713	294.691	347.09	294.505	302.81	303.994	435.158	396.929	317.044	454.284	317.979	636.887	454.277	420.79	333.355	598.799		215.887
PPIP1_HUMAN	Proline-serine-threonine phosphatase-interacting protein 1	PSTPIP1	0.677846	253.284	572.592	281.358	122.711	892.744	269.942	563.565	244.439	606.642	231.472	207.682	1944.58	656.358	274.535	542.642	203.11	344.866	197.524	267.71	330.116	867.456	250.198	281.574	371.378	160.928	885.49	531.418	406.874	294.793	169.547	277.086	257.741	430.281	605.74	328.137	1168.19	483.24	213.659	472.418	800.748	854.284	433.516	699.552	716.41		298.011
XPOT_HUMAN	Exportin-T	XPOT	0.250211	750.725	1021.14	736.945	1169.51	897.402	717.457	1005.43	1013.35	745.743	925.689	820.68	1043.6	955.592	1013.17	1181.99	841.002	701.869	836.268	798.256	717.936	856.43	918.014	1125.24	812.163	711.959	1185.74	903.511	1202.07	1017.8	922.308	959.763	863.889	1013.83	1020.46	1043.36	763.977	782.79	834.65	736.658	926.063	1237.29	759.83	791.297	1903.29	852.27	930.167
DNPH1_HUMAN	5-hydroxymethyl-dUMP N-hydrolase	DNPH1	0.429646	3019.37	2232.45	2862.23	2711.2	2400.74	1911.67	2962.58	2624.58	2046.81	1649.95	1986.84	2350	3383.96	3045.09	2808.38	2610.39	1907.79	2247.68	2087.91	2768.25	2107.79	1866.57	2569.87	2638.31	2027.06	3014.63	2426.21	2726.29	2964	1811.59	2509.8	2515.63	2661.18	2783.79	2762.14	2065.5	1551.13	3042.55	2797.47	1714.48	3573.99	2687.63	3145.3	11129.6	3471.39	2801.68
TIM44_HUMAN	Mitochondrial import inner membrane translocase subunit TIM44	TIMM44	0.172896	528.427	570.894	641.645	705.962	546.802	415.503	511.492	617.883	623.013	676.308	465.277	447.007	505.228	459.241	788.271	564.669	464.69	524.767	612.98	515.399	544.265	570.445	707.482	602.116	514.262	955.41	617.941	714.684	528.576	515.51	392.596	503.485	576.931	585.967	647.98	513.609	475.325	641.088	601.556	513.961	685.875	656.23	597.98		589.049	538.332
TPPC3_HUMAN	Trafficking protein particle complex subunit 3	TRAPPC3	0.462883	1123.8	1487.43	1248.75	1620.37	1978.11	1196.77	1586.61	1674.08	1375.2	1293.67	1504.67	2205.03	1603.58	1286.55	2040.25	1764.45	1277.21	1305.57	1344.95	1406.51	1685.17	1476.44	1562.56	1721.83	1547.58	2492.48	1824.62	2141.72	1601.27	1542.6	1650.47	1605.65	1422.78	1752.68	1775.92	1947.66	1096.65	1875.7	1502.36	1908.79	2095.48	1565.83	1857.92	7593.45	1569.52	1435.57
CHM2A_HUMAN	Charged multivesicular body protein 2a	CHMP2A	0.355793	1727.94	1226.97	1327.84	1398.27	1335.49	1388.55	1173.66	1077.08	1675.02	1107.62	1181.46	1820.4	1301.71	1204.43	971.365	1160.82	1388.97	1136.98	1003.35	1350.78	1920.69	1976.92	984.821	939.133	1244.09	1218.36	1190.99	1324.57	1155.19	1079.87	1147.44	1171.89	1053.21	1158.14	939.61	1537.73	1050.14	1340.66	1312.92	1521.41	1268.33	1123.71	1355.56	4902.55	2214.87	1657.07
NCK2_HUMAN	Cytoplasmic protein NCK2	NCK2	0.148028	1832.13	1735.55	1537.59	1975.41	1272.87	1553.67	1283.43	1838.99	1597.5	1764.91	1711.93	1154.04	1714.57	1564.73	1809.15	1359.87	1662.84	1822.03	1948.72	1511.92	1211.16	1576.79	1952.69	1417.57	1554.55	1735.31	1138.32	1932.01	1441.8	1702.02	1928.47	1457.19	1556.12	1122.46	1843.46	1554.44	1684.99	1926.98	1166.32	1440.1	1435.94	1723.99	1325.53	1338.03	1577.06	1711.13
PSCA_HUMAN	Prostate stem cell antigen	PSCA	0.91177	7627.79	2965.25	130.821	27.3876	3499.24	199.784	4402.11	4292.87	4056.52	4439.06	2022.9	1195.09	110.771	13.8179	1524.79		6063.01		6304.21	155.419	2128.48	212.187	123.537		71.2716		4025.08	1587.46		5716.62		370.76		2810.83	1546.41	3042.76	8359.79		40.9314	4773.35	2646.24	81.5352	3696.04			3763.1
TSN6_HUMAN	Tetraspanin-6	TSPAN6	0.763174	635.911	189.285	255.484	168.98		738.654	183.366	173.621	251.517	87.9118	210.199	140.06	124.509	119.896	281.083	587.574	325.106	262.203	377.05	356.748	59.9965	376.435	152.261	83.6395	277.679		163.422	138.596	99.0921	355.043	381.888	221.526	173.85	248.562	146.87	213.611	155.642	229.401	235.255		72.7887	257.676	182.721	1447.66	806.585	278.124
PLRG1_HUMAN	Pleiotropic regulator 1	PLRG1	0.348147		189.38	289.222	315.35	241.892			336.761	234.509	281.361	394.624	269.265	450.908	373.676	361.675	563.307	148.883	256.809	397.514	99.6617	237.962	288.847	337.827	259.28	198.294	424.657	378.892	322.232	275.507	252.455	196.039	208.768	104.069	252.02	167.747	538.307	310.115	497.863	349.745	460.143		526.602	319.672			228.668
RGS10_HUMAN	Regulator of G-protein signaling 10	RGS10	0.27837	491.949	291.34	232.085	630.033	298.204	317.728	301.599	514.927	309.234	353.271	345.232	206.03	300.661	282.903	200.62		341.01	360.343	389.646	446.56	558.458	197.671	351.67	489.023	545.004	505.291	393.44	364.393	605.115	362.52	411.052	321.271	258.417	431.622	281.912	542.427	437.41	485.657	383.678			251.141	244.401			561.786
ZN207_HUMAN	BUB3-interacting and GLEBS motif-containing protein ZNF207	ZNF207	0.256429	565.62	698.629	800.341	617.712	740.343	502.709	646.705	757.057	864.506	676.903	684.43	1050.27	761.332	698.557	271.899	722.137	564.868	656.85	524.618	580.134	1241.85	436.813	706.563	727.806	757.644	348.093	793.832	546.866	813.08	570.872	451.867	667.206	718.525	775.54	618.859	799.287	568.111	94.3445	661.64	818.298	407.077	719.508	641.845		610.261	582.408
NDUB5_HUMAN	NADH dehydrogenase [ubiquinone] 1 beta subcomplex subunit 5, mitochondrial	NDUFB5	0.234933	1101.34	931.546	1258.35	1013.16	1653.38	975.075	838.158	972.123	1128.43	870.38	1204.37	1179.02	1098.17	931.668	1453.28	1620.54	978.943	972.504	693.729	1173.13	1239.65	1082.96	942.899	822.535	1454.15	979.085	978.687	1231.81	1031.66	1102.2	1471.89	969.534	1123.43	856.279	748.513	1451.03	1475.66	1631.91	1118.01	1644.42	1412.23	1541.77	1475.19	574.724	1753.05	1300.58
NDUB3_HUMAN	NADH dehydrogenase [ubiquinone] 1 beta subcomplex subunit 3	NDUFB3	0.196636	1224.96	1621.69	1549.14	2050.72	1305.04	1554.72	1345.13	1794.38	1520.05	1969.14	1848.05	1221.09	1591.42	1696.14	2189.45	1499.43	1532.64	1270.55	2057.4	1422.79	1307.05	1512.94	1864.89	1563.79	1304.07	1983.2	1422.13	1839.02	1432.94	1603.11	2064.37	1503.36	1645.08	1153.99	1577.34	1326.52	1937.21	1012.44	1409.93	1107.85	1459.03	1375.9	1385.98			1385.86
NDUA2_HUMAN	NADH dehydrogenase [ubiquinone] 1 alpha subcomplex subunit 2	NDUFA2	0.219336	2294.79	1636.56	2011.06	1422.53	1421.74	1667.4	1326.87	1609.38	1419.78	1727.87	1976.15	1580.9	1885.74	1461.35	1465.62	1283.36	1372.44	1449.64	1200.42	1375.16	1930.62	2041.13	1483.83	1249.27	1672.77	1384.25	1208.63	1606.01	1371.24	1491.78	1733.91	1747.8	1857.57	1100.03	1474.71	1474.16	1329.13	1019	1364.99	1756.31	1591.91	1748.65	1454.28	2963.53	2487.38	1601.76
GET3_HUMAN	ATPase GET3	GET3	0.188418	3698.08	3870.11	3846.03	3670.62	4356.73	3646.49	3709.36	3538.62	3587.61	3471.65	4121.55	4756.15	4617.95	3421.22	4588.74	3955.59	3930.01	3851.76	3600.02	3704.69	3931.99	1753.17	3886.67	4604	4104.82	4027.45	3932.91	4810.85	4146.02	3603.2	4179.62	3821.39	3943.64	4070.27	3923.89	4429.95	3899.18	4665.39	4128.35	4315.97	3888.35	4118.09	3864.21	9609.75	4403.38	3927.29
BUB3_HUMAN	Mitotic checkpoint protein BUB3	BUB3	0.144819	1148.43	1124.14	1195.46	1209.89	1149.9	1055.87	1189.81	1199.39	1185.75	1260.85	1152.51	1873.92	1363.51	1065.8	1220	1284.36	1018.34	1103.78	1014.39	1181.3	1599.27	1064.88	1064.09	1214.32	1207.56	1173.26	1017.29	1010.15	1111.93	1086.3	984.951	1096.69	1002.67	1167.89	1092.18	1501.43	1002.76	981.314	1239.8	1292.76	943.673	1092.01	1110.55	1665.04	1335.86	1078.26
ST1B1_HUMAN	Sulfotransferase 1B1	SULT1B1	1.12168	355.328	648.164	267.876	268.268	1207.96		709.346	243.644	324.651	252.336	306.724	1742.5	796.383	248.331	454.295	372.494	357.519	400.384	137.06	220.414	933.381	254.813	439.259	461.999	300.8	996.695	698.1	912.295	577.486	271.94	449.528	200.258	388.27	789.843	397.281	1301.23	328.633	688.981	674.264	954.85	726.677	586.093	627.234	5778.86		318.301
ACTN4_HUMAN	Alpha-actinin-4	ACTN4	0.132838	25422.9	23808.8	26376.1	23613.8	29694.6	29083.2	26105.1	24626.8	24677.2	21565	25006	24104.2	24563.6	24120.5	19696.7	27451.4	26607.4	24575.5	22788.8	25242.5	25709.6	24215.9	22550.4	22300.1	30194	18783.2	32769.2	20033.5	21803.3	25473.7	26911.1	26055	22059.4	25659.2	24422.1	28445.7	31751.9	24657.6	26581.7	27020.2	25353.8	30146.8	28610.2	30482.3	24720.5	26260.9
MAAI_HUMAN	Maleylacetoacetate isomerase	GSTZ1	0.2925	498.372	439.977	609.268	416.568	569.694	481.443	409.48	292.543	311.491	452.899	604.852	362.195	434.217	398.087	459.926	624.832	488.074	513.687	494.264	606.508	509.34	573.896	464.498	472.312	625.285	723.081	609.216	456.486	450.44	541.985	410.702	558.089	601.688	561.444	314.009	593.082	786.707	814.514	795.34	601.188	499.68	713.856	611.225		1307.68	606.054
HTSF1_HUMAN	17S U2 SnRNP complex component HTATSF1	HTATSF1	0.221243	476.447	490.974	619.584	529.705	485.135	553.872	576.02	646.443	597.488	587.932	568.484	957.973	676.814	628.138	878.765	417.413	548.006	589.212	501.894	510.277	823.352	365.374	860.637	623.578	489.051	732.641	507.104	693.351	542.056	564.34	594.477	481.091	400.842	461.503	663.1	435.001	524.214	421.876	561.261	454.668	868.062	530.206	445.183		953.187	686.213
CIKS_HUMAN	E3 ubiquitin ligase TRAF3IP2	TRAF3IP2	0.371924	146.874	203.77	220.517	243.171	160.866		168.509	175.023	461.569	180.545	176.165		261.07	204.655		96.5328	61.4162	215.32	303.926	162.818		310.448	162.68		268.256		356.217		219.661	152.884	233.164	159.496	200.65		170.224		128.816	454.322		401.148	451.877
AP1G1_HUMAN	AP-1 complex subunit gamma-1	AP1G1	0.143669	3251.89	4083.57	3446.73	4190.86	3680.19	3571.05	3899.46	4025.36	3509.47	4111.67	3689.8	3992.15	4056.04	4255.67	4696.23	4083.06	3259.79	3727.83	4526.12	3528.54	3534.01	3835.18	4110.89	4009.67	3426.7	4158.97	3195.49	5127.43	4356.19	4092.84	4791.44	3879.07	3616.15	3999.28	3751.98	3561.09	4150.56	4091.48	2967.28	3690.54	3536.72	3631.13	3325.91	3919.22	3076.04	4519.33
SNG1_HUMAN	Synaptogyrin-1	SYNGR1	0.297644	1311.61	2044.16	1218.56	1726.77	1879.94	1011.9	1107.23	1463.36	1622.1	1440.92	1598.7	2372.97	1443.85	1337.41	2524.88	1412.58	1315.42	1299.7	1639.34	1229.21	1537.12	1504.28	1608.85	1940.54	1140.63	1883.07	1272.81	1882.33	1914.02	1429.17	1990.48	1381.73	1872.86	1504.41	1707.26	1536.96	1452.43	1534.12	1580.09	960.31	1812.98	1245	1120.92	1191.11	1015.55	1581.48
SNG2_HUMAN	Synaptogyrin-2	SYNGR2	0.297737	2279.43	2763.64	1703.39	3139.85	2427.43	1319.26	1894.37	2386.18	2781.43	2323.86	1430.2	2658.59	2990.64	3028.65	3767.23	2209.17	1641.79	2168.07	2315.17	1219.15	2064.16	2399.28	2089.94	2372.27	1520.51	3856.95	1755.33	2627.93	2967.14	2277.12	3222.25	1835.57	2747.75	2402.03	3151.7	2196.11	1853.16	3029.01	1340.56	1518.64	2528.3	1814.8	2488.03	1641.36	2435.48	1963.76
SGTA_HUMAN	Small glutamine-rich tetratricopeptide repeat-containing protein alpha	SGTA	0.173455	1271.34	1284.77	1152.98	1091.07	1448.88	1012.09	1205.61	1333.64	956.751	1082.56	1108.12	1165.51	1180.14	1112.04	1267.27	1547.73	1134.12	1072.88	1256.05	1127.95	1086.57	1034.8	1179.38	1437.62	881.133	1188.35	1462.06	1585.94	1248.77	1238.67	1255.9	1050.28	1446.8	1162.79	1528.19	1199.74	867.77	1523.83	1155.95	1320.47	1567.01	1420.41	1440.31	2353.27	876.587	1131.86
ENSA_HUMAN	Alpha-endosulfine	ENSA	0.374938	397.653	575.424	397.783	557.052	159.958	446.362	581.5	608.234	596.295	649.026	522.256	203.688	638.935	677.118	812.616	288.578	446.107	409.612	443.504	534.583	335.219	568.466	577.609	656.679	427.496	1035.53	334.175	603.224	879.737	445.978	486.948	570.209	523.242	549.055	609.665	201.012	315.225	872.172	505.25	623.036	590.083	612.223	464.67		1343.81	503.859
SYNC_HUMAN	Asparagine--tRNA ligase, cytoplasmic	NARS1	0.104891	5589.11	5370.08	5079.21	5836.44	5309.24	5193.28	4745.36	5256.79	4870.13	5424.47	5830.86	4470.89	5128.62	6263.48	6515.35	5719.59	5042.01	5601.44	5577.59	5573.66	4606.8	6126.31	5908.58	6181.44	5044.48	6130.88	5186.29	6002.81	5715.7	5212.39	6248.63	5083.46	5004.17	4951.79	5739.62	4571.65	5143.17	6521.75	5267.73	4890.46	5104.47	5307.54	4548.43	4950.89	4127.77	5182.2
KRT86_HUMAN	Keratin, type II cuticular Hb6	KRT86	2.57093	1909.96	615.747	477.481	724.127	718.202	853.644	2843.97	754.553	342.632	3314.22	398.841	3029.85	1766.19	1391.36	2513.49	667.697	467.709	2634.54	337.391	540.097	910.515	416.14	795.166	1541.69	473.744	2601.23	3432.39	4125.59	3713.08	2474.26	1218.34	1219.69	861.186	2484.25	1789.78	868.245	315.243	14618.1	51335.6	1206.3	7474.85	983.246	1098.61	14408.7	2448.79	3116.07
MYO1B_HUMAN	Unconventional myosin-Ib	MYO1B	0.214945	741.153	495.759	506.213	799.288	549.163	564.839	460.484	580.891	657.728	571.296	905.961	587.16	626.424	745.074	626.408	1210.46	488.239	754.973	566.053	885.951	794.132	712.56	539.57	864.146	538.481	857.526	504.454	753.555	699.896	746.636	720.851	467.578	419.083	926.065	560.376	606.607	662.166	930.137	667.422	622.489	1066.89	741.421	668.844			755.132
CPSF5_HUMAN	Cleavage and polyadenylation specificity factor subunit 5	NUDT21	0.254825	1744.7	1742.27	1850.42	1890.36	2043.62	1614.54	2190.41	1917.01	1581.39	1791.46	1757.31	3744.09	2097.37	1992.54	1915.14	1679.94	1423.92	1803.87	1505.74	1597.36	2178.18	1548.81	1918.49	1972.19	1746.6	2135.12	2213.6	1607.78	2018.34	1810.24	1894.56	1544.96	1854.83	2145.68	2127.07	2456.85	1543.55	1329.51	1887.79	1824.52	2017.45	1928.16	1790.61	4804.91	2104.78	1745.94
LANC1_HUMAN	Glutathione S-transferase LANCL1	LANCL1	0.145228	2430.37	2309.52	2180.42	2569.65	3563.99	2229.52	2589.08	2645.22	2134.29	2742.2	2735.94	2964.49	3026.05	3381.64	3229.58	3144.21	2120.24	2790.91	2792.73	2439.43	2227.72	2121.22	2279.64	2815.45	2181.38	3757.89	3271.86	2745.64	3117.28	2852.13	3086.14	2354	2539.77	3123.92	2849.95	3025.21	2578.04	2904.06	2585.14	2946.23	3444.69	3371.86	3041.07	2471.87	2672.36	2608.66
STRN_HUMAN	Striatin	STRN	0.107369	3151.4	2482.4	2681.29	2483.88	2852.18	2392.03	2581.45	2642.04	2409.2	3005.75	2935.14	2738.9	2471.84	2480.03	2574.68	3120.57	2712.42	2832.37	2446.12	2437.66	2445.46	2574.54	2662.98	2702.15	2569.02	2657.08	2798.36	2512.86	2063.56	2483.39	2911.38	2419.02	2681.22	2524.27	2694.39	3166.98	2610.61	2865.05	2567.34	3041.54	3081.19	2775.32	2855.68	4032.15	2358.43	2571.38
SCO2_HUMAN	Protein SCO2 homolog, mitochondrial	SCO2	0.303171	255.296	591.373	377.082	422.158		316.829	281.021	264.047	414.201	479.716	475.005	524.565	302.736	415.342	386.339	405.206	309.362	552.359	409.879	119.298	245.436	183.115	471.966	505.194	402.107	485.32	343.265	486.192	283.755	376.145	649.604	476.068	224.33	364.47	577.12	435.815	285.281	206.945	202.892	238.283	272.631	327.49	382.951		246.382	405.132
IDH3B_HUMAN	Isocitrate dehydrogenase [NAD] subunit beta, mitochondrial	IDH3B	0.213528	695.134	709.641	827.351	820.961	635.576	828.641	565.341	662.378	875.513	766.196	760.509	659.239	572.321	658.571	700.06	911.045	882.063	699.565	826.24	729.597	862.887	768.518	742.623	716.108	854.761	613.044	576.164	716.455	534.487	680.366	817.101	583.548	755.508	838.694	726.94	678.561	778.121	884.135	838.054	671.317	933.679	828.947	754.749	1198.01	1769.12	840.355
NRDC_HUMAN	Nardilysin	NRDC	0.1859	914.04	1115.79	1031.46	1295.86	943.332	898.66	1023.34	1224.85	774.487	1169.85	1033.8	850.013	1108.86	1515.25	1518.06	950.538	996.692	1197.11	1121.3	1257.54	866.087	1063.35	1346.47	1263.57	999.135	1535.9	902.126	1467.47	1404.84	1395.14	1407.3	1078.76	1124.18	1371.87	1220.59	910.625	854.721	1271.7	978.693	807.114	1485.06	900.094	885.426	1359.91	1243.95	949.035
CALU_HUMAN	Calumenin	CALU	1.0693	1895.53	1809.02	2257.13	1466.26	2217.48	2124.11	1859.16	1149.35	2873.82	1713.96	2082.8	2690.62	1798.28	1587.51	1706.43	1954.03	2276.87	1605.67	1926.25	1883.42	1747.86	2129.27	1710.53	1566.11	1786.89	1581.68	2056.27	1776.13	1452.1	1624.28	1887.14	1687.03	2087	1253.02	1379.08	1926.51	2051.3	2274.31	1903.16	2306.7	1812.58	2008.35	1917.46	22593.2	6332.05	1627.1
SAHH2_HUMAN	S-adenosylhomocysteine hydrolase-like protein 1	AHCYL1	1.05517	4038.89	5573.93	6405.83	5046.07	6801.73	4520.36	5259.95	5941.62	6032.26	4366.35	5822.09	8254.94	5857.93	4712.88	6886.61	5257.74	4123.69	4672.44	5168.49	4072.65	6547.68	5066.3	5731.36	6400.95	5261.09	6376.48	4388.13	5886.05	5783.49	5611.63	4078.54	5267.46	5268.89	7461.67	4426.79	5686.28	5413.6	7777.7	6454.37	5898.09	5561.04	5983.46	5695.77	62539	8314.32	5043.76
CD5L_HUMAN	CD5 antigen-like	CD5L	1.11839	373.636	317.802	401.11	114.265	578.923	225.575	299.463	581.266	420.072	164.041	379.896	1014.73	555.31	358.545	1606.93	1058.26	403.071	2988.79	304.38	312.997	623.087	160.332	293.509	259.317	281.253	1049.77	531.134	3090.7	394.591	242.777	503.508	255.681	345.16	1298.97	779.354	698.12	162.641	290.845	394.918	381.481	780.52	730.863	905.706	4307.9	1438.48	524.768
KIF1C_HUMAN	Kinesin-like protein KIF1C	KIF1C	0.12839	808.963	907.285	792.122	919.964	748.897	877.255	659.303	876.665	743.152	916.899	839.847	701.512	835.428	842.966	958.448	788.349	925.966	847.63	772.724	754.556	743.977	937.335	897.964	761.894	806.115	878.168	848.227	935.541	792.444	872.192	859.948	769.449	768.358	701.754	812.139	577.673	786.792	822.074	637.372	820.555	810.605	923.144	623.893		568.495	765.301
TYOBP_HUMAN	TYRO protein tyrosine kinase-binding protein	TYROBP	0.930381	141.608	351.493	299.846		678.574	197.246	656.94	144.79	611.235			2423.81	488.697	306.534	266.608		58.9638	82.9357	139.29	499.095	1903.45	213.439	216.689	296.6	255.681	183.104	325.279	400.021	123.21	156.98		277.722	234.856	586.518	378.879	975.422	281.808		535.515	656.75	410.604	340.535	440.455	1043.04	395.517	91.7956
NDUS5_HUMAN	NADH dehydrogenase [ubiquinone] iron-sulfur protein 5	NDUFS5	0.221607	1660.71	1552.84	2190.27	1855.83	2017.93	2298.57	1609.21	1603.3	1776.19	2094.08	1963.19	1984.29	1472.77	1448.42	2063.45	1829.82	1437.31	1550.98	1999.49	1612.71	2054.36	2750.58	1724.16	1581	1511.91	1551.15	1662	2192.05	1703.74	1946.89	1097.33	1818.03	1721.19	1178.18	1342.12	1960.78	2213.88	1516.55	1708.23	1895.9	2156.51	2075.84	2134.51	3037.15	1134.46	1640.94
PDE6D_HUMAN	Retinal rod rhodopsin-sensitive cGMP 3',5'-cyclic phosphodiesterase subunit delta	PDE6D	0.420321	334.675	295.334	278.699	293.343	277.535	296.827	248.042	205.131	283.038	301.009	211.486	330.948	412.612	308.138	413.143	401.907	265.03	459.341	271.564	188.293	335.062	350.443	407.55	364.662	255.151	465.46	274.84	532.571	276.097	342.114	384.612	282.117	252.135	577.465	334.031	329.389	190.564	490.861	433.697	300.978	521.117	290.326	511.645	1236.23		306.806
RAD21_HUMAN	Double-strand-break repair protein rad21 homolog	RAD21	0.431731	251.542	334.116	256.919	231.807	452.093	185.032	332.941	248.04	501.625	225.952	237.794	1151.71	444.431	234.985	392.173	324.994	326.51	325.951	304.634	269.565	511.805	181.499	301.96	236.903	195.65	390.303	290.571	377.293	270.839	297.404	265.748	282.736	324.378	398.941	265.735	717.216	284.561	333.945	269.723	574.726	380.002	374.564	425.089	635.467		261.593
AK1BA_HUMAN	Aldo-keto reductase family 1 member B10	AKR1B10	0.342451	8851.32	7379.76	6277.47	7267.25	6770.67	6420.94	5655.08	5743.97	5064.23	6206.2	5270.42	6582.74	5692.13	10548	6253.12	7619.39	5333.78	9386.81	9952.74	12762	8552.58	6190.75	8992.93	10004.3	4668.14	13712.9	7017.15	8392.59	8098.62	5566.97	6618.76	5952.79	8961.18	9178.71	6853.01	6845.24	3517.53	13269.2	11539.3	6128.7	12808.4	6554.75	6678.31	6509.3	8514.31	6429.33
TIM8A_HUMAN	Mitochondrial import inner membrane translocase subunit Tim8 A	TIMM8A	0.364461	452.973	473.364	558.471	334.975	863.389	583.737	509.21	504.284	400.515	400.129	592.69	480.762	706.767	429.687	640.411	795.5	725.592	296.072	652.844	556.959	378.79	655.739	574.027	717.636	343.049	990.556	909.836	1028.89	435.26	570.178	338.314	390.65	695.99	563.447	656.126	831.787	666.833	739.239	691.533	781.864	672.257	671.164	752.222	1616.85	772.641	341.916
KALRN_HUMAN	Kalirin	KALRN	0.235332	592.264	496.634	621.524	583.855	502.836	561.3	449.856	503.441	453.386	597.083	647.808	367.762	420.158	334.842	422.926	457.257	445.207	704.037	312.921	393.211	472.122	480.828	623.07	339.246	543.561	351.249	333.41	397.03	468.948	464.421	400.83	524.813	381.011	439.506	438.747	473.29	506.723	368.306	337.637	329.566	533.781	593.127	227.301		829.826	430.282
DHX16_HUMAN	Pre-mRNA-splicing factor ATP-dependent RNA helicase DHX16	DHX16	0.535068	69.5521	113.341	98.3485	133.818	165.837		121.801	87.6842	251.851	131.014	84.1337	226.394	143.721	85.14	126.459	178.536	137.488	183.219	83.6048	65.36	136.834	114.275	159.238	103.927	175.15	187.054	102.767	162.446	101.612	116.717	190.615	123.108	145.699	123.792	81.3821	216.977	95.7042	239.479	135.321	267.66	144.025	142.567	175.495	653.716		117.361
ZNRD2_HUMAN	Protein ZNRD2	ZNRD2	0.330696	886.049	789.083	462.674	1001.56	751.589	573.649	648.967	761.166	548.879	827.202	615.859	591.383	865.613	930.634	972.987	784.176	808.354	671.857	769.094	564.986	512.273	580.721	922.063	845.979	464.64	1044.55	805.756	1559.64	950.7	500.755	1128.15	827.35	1042.48	664.731	971.218	649.916	833.62	1192.08	712.994	729.778	1787.3	799.06	806.445			571.247
GMFG_HUMAN	Glia maturation factor gamma	GMFG	1.74882	1690.91	3637.01	1471.66	968.517	9314.63	767.626	3685.71	990.789	6546.13	165.416	758.554	15151	6025.24	1517.21	2895.29	1161.05	2586.68	1004.64	915.029	1650.51	8029.01	1692.63	2282.28	2740.57	1613.24	7051.06	3350.94	2571.63	2694.3	960.831	1736	1594.92	3277.97	4756.59	2093.88	10786.1	1940.2	1501.4	4614.63	7495.9	4718.72	3625.9	5621.9	57928.9	3888.74	1126.16
TM11D_HUMAN	Transmembrane protease serine 11D	TMPRSS11D	0.222713	13036.9	13463.8	13627.4	12308.3	11652.1	12939.2	11542	10930.8	9583.39	17116.8	10573.2	6969.52	10710.8	16834.7	7553.29	19494.8	11637.6	11218.2	18199.2	12582.2	8192.79	11223.4	13630	12994.5	9519.46	6229.24	8408.94	7017.73	9297.91	16624.2	12370.4	10964	16681.9	12050.3	14124.9	9896.19	10878.8	9415.32	12977.3	15149.4	9440.78	12518.6	14088	5735.41	11785.7	11880.2
BNI3L_HUMAN	BCL2/adenovirus E1B 19 kDa protein-interacting protein 3-like	BNIP3L	0.518337	419.562	160.767	481.212	303.105		244.219	252.866	416.081	243.731	475.352	233.361	358.366		532.018	226.407		121.816	455.163		662.247	545.818	629.834	112.498	436.499		116.347		352.409	320.824		432.886		284.772	550.622	209.706				373.314	682.183	388.265		374.266
H6ST1_HUMAN	Heparan-sulfate 6-O-sulfotransferase 1	HS6ST1	2.05254	94.7935	128.155	124.563			359.474	224.234	132.582	752.036		196.387	235.34	156.218	123.769		173.551	175.086	119.043	186.964	232.186	394.133	916.98	94.483	83.1098	253.627	115.2		142.498		105.414					150.082		243.027	232.886		226.752	148.672			4602.9	1053.37	293.416
MED14_HUMAN	Mediator of RNA polymerase II transcription subunit 14	MED14	0.303327	152.103	181.37	155.963	189.234	284.093	109.756	296.012	169.138	269.204	312.318	144.855	380.312	209.195	163.89	347.258	228.307	204.181	115.054	165.241	131.211	262.056	127.352	136.784	212.658	200.583	338.965	211.864	194.594	166.272	119.317	290.743	222.267	169.346	148.993	136.041	196.957	180.265		152.553				92.8292
KPRB_HUMAN	Phosphoribosyl pyrophosphate synthase-associated protein 2	PRPSAP2	0.208434	492.043	596.247	632.198	594.62	800.407	511.042	590.254	498.809	754.425	492.796	579.644	1085.68	705.982	677.08	637.545	708.154	700.939	631.282	476.433	602.344	835.128	750.208	578.705	555.279	517.83	659.014	602.263	656.131	620.438	556.154	556.587	512.732	533.597	772.555	591.061	783.198	467.191	591.622	607.135	672.416	858.2	822.414	595.089	1154.04	666.3	618.862
KLK8_HUMAN	Kallikrein-8	KLK8	0.335284	532.343	736.273	411.826	414.369	621.685	381.867	564.21	565.919	316.886	799.168	355.983	511.072	376.343	672.265	609.502	1030.73	412.348	503.29	325.373	450.622	498.952	474.718	571.842	441.489	433.457	729.131	567.153	542.682	521.352	480.231	432.423	573.63	471.155	740.094	521.558	664.394	402.152	949.055	429.204	772.91	593.954	581.958	468.965		627.918	437.042
GBG7_HUMAN	Guanine nucleotide-binding protein G(I)/G(S)/G(O) subunit gamma-7	GNG7	1.87253			181.395	160.195		362.554		70.2942	730.624	62.9278	158.019	484.029		70.3319			305.7		111.724	301.927	446.337	1252.57	22.2054		222.306			169.659	45.208	64.3087			57.2482	156.424	73.8818	145.803	301.945			390.286			171.509	3796.81	602.918
SMCA5_HUMAN	SWI/SNF-related matrix-associated actin-dependent regulator of chromatin subfamily A member 5	SMARCA5	0.308702	479.148	479.717	470.237	379.839	551.674	312.288	472.452	470.925	599.28	415.21	391.381	1279.03	555.138	439.125	627.422	516.724	466.443	506.004	376.021	402.197	696.929	396.01	493.71	461.051	414.445	637.863	487.552	574.848	516.063	486.435	643.13	419.662	521.128	506.574	444.03	842.039	461.878	619.309	495.672	648.181	789.527	508.748	634.036	1138.83	860.463	373.128
K0513_HUMAN	Uncharacterized protein KIAA0513	KIAA0513	0.472568	114.414	81.2139	122.292	184.145	426.278	239.386	130.858		202.753	159.685	114.44	208.071	135.406	272.599	233.755	121.22	157.985		181.679	336.167	200.998		163.89	164.358	134.603	360.422	227.128	230.14	93.8999	113.836	324.471	74.8195	162.348		132.393	390.936			135.147	207.127	145.644	165.523	237.456
JIP4_HUMAN	C-Jun-amino-terminal kinase-interacting protein 4	SPAG9	0.108054	1017.59	992.988	1119.57	1258.07	1078.09	1095.51	1016.67	1255.25	1188.6	1057.24	1248.12	986.201	1137.37	1281.39	1150.21	1457.31	1294.22	1298.4	1117.94	1261.02	1025.55	1293.18	1132.19	1260.79	1112.35	1227.61	1048.59	1243.07	1021.53	1103.16	1206.51	1047.03	1046.46	1081.35	1103.22	1103.69	1071.1	1365.37	1037.23	1142.27	1384.26	1206.99	1071.59	1273.37	1304.11	1083.29
AQR_HUMAN	RNA helicase aquarius	AQR	0.533352	254.368	311.683	298.585	220.133	1402.59	344.35	230.999	171.886	205.56	299.26	195.056	584.096	263.126	225.976		390.695	278.126	279.509	254.445	228.07	322.124	434.013	215.537	295.036	250.869	297.42	340.879	517.958	192.603	219.234	689.758	123.506	212.982	425.993	304.988	587.519	281.111	432.98	447.841	397.12	507.6		391.102			313.052
OPA1_HUMAN	Dynamin-like 120 kDa protein, mitochondrial	OPA1	0.0926792	991.507	951.845	1080.93	940.047	1043.12	893.625	862.679	978.706	1029.53	1035.05	1052.78	979.459	950.757	792.044	998.735	1012.68	945.232	880.241	961.086	868.093	926.877	929.701	995.483	840.948	1016.67	1185.7	958.493	1053.82	888.026	976.993	974.128	915.468	1019.43	877.472	885.719	995.426	1054.4	1123.78	863.827	1009.65	905.866	1091.69	1099.84		980.48	1077.44
KIF1B_HUMAN	Kinesin-like protein KIF1B	KIF1B	0.203638	724.256	688.299	658.825	827.373	1252.04	834.705	713.434	958.322	788.845	748.129	760.474	886.369	529.12	866.361	984.837	973.05	718.243	912.055	718.992	668.693	772.189	704.677	742.257	1079.08	889.924	813.458	684.086	931.586	790.127	600.948	853.696	765.061	767.084	839.048	670.916	1055.05	1079.71	887.713	822.152	1210.12	1533.18	1076.87	670.806	593.897	1087.22	930.556
KDM1A_HUMAN	Lysine-specific histone demethylase 1A	KDM1A	0.754592	335.458	336.929	361.362	347.247	458.333	390.105	313.596	313.56	393.755	391.385	347.168	445.485	317.54	284.951	308.024	443.882	305.641	318.164	315.331	342.136	357.2	334.677	393.485	311.913	301.717	370.393	326.076	327.116	276.024	303.182	333.247	301.682	339.863	350.909	302.741	337.894	272.567	448.207	329.849	297.765	322.727	339.569	369.69	2735.24	266.621	324.746
TBCD4_HUMAN	TBC1 domain family member 4	TBC1D4	0.460759	78.9838	116.007	78.1861	102.116	96.0679	68.793	78.8747	173.038		77.2914	116.25		79.482	78.7448	222.492	165.674	66.5509	250.238		54.0489	112.478	126.691	125.004	139.836			185.829	211.627	266.975			121.785		126.393	88.347	111.555	50.0906			101.557	289.395	217.199				99.328
PEPL_HUMAN	Periplakin	PPL	0.178513	106733	98935.5	109196	105646	123418	107291	90928.3	100380	97087.2	115323	107740	52596.7	89080.9	93530.2	84951.5	124161	103128	100932	99566.5	90009.4	66612.6	93055.3	96151.9	95589.9	112399	73010.4	129438	89481.5	78141	100407	124241	105098	102273	80600.2	104944	105015	133835	104633	96309.5	109465	97858.7	114896	105106	39240.8	90384.9	108881
MA1A2_HUMAN	Mannosyl-oligosaccharide 1,2-alpha-mannosidase IB	MAN1A2	0.792301	317.817	196.307	251.75	213.577	273.335	382.687	271.087	283.264	354.004	208.555	309.13	465.861	221.576	318.999	360.164	363.328	319.078	422.575	235.567	324.65	421.504	722.372	165.093	240.609	302.264	322.025	263.806	190.896	268.105	255.511	379.056	296.542	196.894	348.952	170.264	373.658	313.004	244.152	355.075	437.73	254.837	507.949	272.856	2338.49	1627.35	428.559
PLXC1_HUMAN	Plexin-C1	PLXNC1	0.624224		151.475	100.354	79.9439	431.13	44.3339	177.877	47.2249	289.188			689.658	210.043		197.207	183.054	108.382	124.748		105.744	393.626	113.916	144.338	153.28	110.239	357.537	285.865	270.347	166.515	59.7123		140.566	169.862	285.615	130.236	581.542	152.6	222.876	206.912	373.799	185.656	236.627	343.081			115.928
MPZL2_HUMAN	Myelin protein zero-like protein 2	MPZL2	0.364222	458.178	259.342	417.479	459.323	111.676	417.455	376.902	443.748	286.386	745.256	309.324	366.324	438.818	537.781	807.007	648.232	630.593	303.654	375.336	281.143	466.889	685.288	362.916	402.985	257.629	665.997	325.888	387.151	865.456	314.173	559.023	418.333	525.791	419.533	525.186	257.263	400.451	465.043	367.874	379.055	387.302	301.513	382.448			548.111
ACSL4_HUMAN	Long-chain-fatty-acid--CoA ligase 4	ACSL4	0.771794	99.8723	163.439	77.4512		321.566	61.9325	124.539	134.309	213.273		31.2043	450.511	128.745	49.8237	249.567	187.937	49.5609	105.083	73.5246	91.5247	290.17	300.283	114.028	80.4887	70.5316	232.657	172.17	162.969	149.56	68.9898	111.458	70.732	142.007	199.969	116.501	239.392	121.623		206.041	285.142	530.311	191.981		826.495
SNX3_HUMAN	Sorting nexin-3	SNX3	0.234013	3293.45	3720.42	2777.66	3816.96	3359.14	2905.12	3164.81	3927.84	3619.73	3952.21	3461.25	6057.38	4471.86	3680.66	3822.51	2700.95	3445.55	3109.59	3925.55	2860.83	4552.06	3110.07	4567.66	4167.86	2117.99	5137.73	3302.75	4799.71	3449.79	3570.55	3861.69	3582.78	3892.68	3962.92	3611.54	3869.98	3941.03	3902.6	3277.99	3465.41	4051.81	3548.93	3245.16	9212.9	3041.79	3683
OGA_HUMAN	Protein O-GlcNAcase	OGA	0.174426	1544.48	1562.81	1512.24	1605.84	1882.38	1261.67	1493.8	1723.3	1392.7	1632.3	1279.21	1708.62	1718.05	1691.92	2004.07	1546.11	1638.03	1519.36	1548.58	1456.58	1430.23	1592.39	1636.7	1548.93	1292.31	1843.86	1417.39	1804.72	1620.57	1715.44	1836.82	1458.12	1608.68	1572.73	1898.11	1588.52	1617.55	1920.58	1497.19	1884.08	1584	1600.88	1720.9	3260	1128.45	1382.88
VINEX_HUMAN	Vinexin	SORBS3	0.207815	593.952	599.155	435.413	464.215	484.5	653.926	537.511	535.737	615.442	533.121	417.719	147.973	494.481	526.065	520.247	399.535	542.042	439.948	412.508	577.089	430.928	459.752	470.335	493.147	585.373	630.38	558.831	613.099	459.966	408.251	480.48	448.375	314.846	336.202	433.178	506.318	673.286	739.88	298.824		716.47	521.789	440.724			469.364
HNRPQ_HUMAN	Heterogeneous nuclear ribonucleoprotein Q	SYNCRIP	0.119501	4663.1	4410.75	4545.5	4309.57	4735.39	4862.92	4582.52	4740.83	4835.76	4506.78	4750.34	5314.47	4736.74	4754.16	4303.29	5657.62	5099.58	4876.34	4180.36	5078.67	4998.85	4563.63	4778.01	4453.04	5087.06	5234.43	4816.72	5638.33	5339.55	4527.31	4904.91	4409.13	4254.67	3965.99	4850.67	4887.55	5047.75	5951	4797.19	5151.72	4913.73	5160.05	4792.95	5342.7	4980.32	4642.05
PRP17_HUMAN	Pre-mRNA-processing factor 17	CDC40	0.446386		114.443	71.5735	61.2443	121.333	97.7327	91.6729	89.9059	340.682	119.61		362.852	168.352	143.78	315.279			92.5812	102.354	87.6871	179.684		183.775	131.782	97.0083				172.504	112.817	201.837	110.727	106.803	208.856	147	231.13			111.419	190.178			166.693
B4GT4_HUMAN	Beta-1,4-galactosyltransferase 4	B4GALT4	1.55223	463.54	280.154	340.686	244.725	171.003	731.527	234.564	210.719	704.5	231.105	365.79	524.008	277.502	333.355	258.009	262.857	404.392	420.79	169.04	502.524	479.181	1191.47	207.686	172.805	483.802	156.21		359.6	294.926	356.415	318.978	306.826	301.92	330.13	287.828		220.62	160.76	370.48	709.651	241.318	338.183	255.267	5741.29	3160.01	507.356
NEMF_HUMAN	Ribosome quality control complex subunit NEMF	NEMF	0.151815	996.531	848.201	1174.15	1263.88	1067.57	1055.01	1081.04	1448.63	972.622	1471.27	1267.24	785.233	1080.04	1188.76	1275.85	1324.55	1040.61	1148.68	1172.26	1231.42	948.553	1085.47	1201.33	1197.85	1253.5	1504.12	920.599	1223.59	1192	1209.3	1320.72	1175.58	1059.98	863.585	1193.93	983.695	1170.21	1225.45	1082.21	794.398	1115.84	983.266	1060.26		833.579	1288.1
GMDS_HUMAN	GDP-mannose 4,6 dehydratase	GMDS	0.246935	2941.86	2510.18	2315.52	2719.19	2905.93	2629.54	2916.92	2116.45	1820.62	2560.25	1503.98	2364.64	2042.59	2773.74	2860.14	2552.21	1949.63	2981	3181.62	2961.83	1646.16	1667.54	2646.72	2676.22	1973.11	2936.07	3786.48	2336.68	2345.24	3390.97	3481.87	3107.27	2083.67	2761.5	2926.39	2683.54	2604.54	2756.86	3105.5	2822.16	4693.87	3140.47	2716.2	3487.68	2728.48	2613.07
NMT2_HUMAN	Glycylpeptide N-tetradecanoyltransferase 2	NMT2	0.819488			80.5207	127.324			21.3898	74.4938		74.8193	33.6226			101.158	55.6719	40.8528	77.0393	39.2119	104.43	50.7994	151.183			59.5834			173.13	77.9781	10.1118	94.8323					94.1133		132.584				123.306	57.1599				91.3425
PLOD3_HUMAN	Multifunctional procollagen lysine hydroxylase and glycosyltransferase LH3	PLOD3	1.38353	504.762	365.753	344.246	242.883		768.553	437.065	217.522	863.073	237.618	454.025	803.013	304.381	363.919		265.084	752.259	286.079	615.222	485.003	1166.99	2169.73	213.173	339.168	511.464		232.081	307.94	262.844	431.815		239.092	305.259	392.465	598.055	105.017	576.326	517.475		282.372	656.737	318.309	173.35	5946.7	4000.17	541.567
IF4E2_HUMAN	Eukaryotic translation initiation factor 4E type 2	EIF4E2	0.205161	486.161	622.484	551.499	666.844	627.118	462.826	564.008	742.864	474.596	605.467	743.258	490.891	511.215	549.996	623.859	745.829	414.281	482.225	530.522	560.297	423.488	423.26	649.86	571.995	415.913	642.66	519.013	638.837	523.462	532.586	471.751	567.231	510.552	466.766	439.902	597.53	531.335	1082.8	523.523	518.328	405.339	596.461	491.469		835.768	460.222
TLR2_HUMAN	Toll-like receptor 2	TLR2	3.29488	493.681	398.442	495.547	252.939	741.461	578.308	750.875	337.776	1528.7	122.91	363.085	1558.69	297.589	421.477	423.55	558.7	710.772	396.72	410.981	632.961	877.027	1960.81	378.248	278.016	550.035	658.843	458.665	332.098	458.978	321.755	313.072	331.212	467.114	798.284	412.446	890.945	449.402	404.788	425.353	764.933	457.296	383.521	589.358	26073.1	4132.67	373.31
DIAP1_HUMAN	Protein diaphanous homolog 1	DIAPH1	0.0990641	7177.1	7405.45	7317.71	8035.97	9960.88	8797.83	7645.76	9304.81	8284.86	8716.21	7590.72	7649.12	7887.85	7444.25	7960.47	8615.13	8115.97	7099.4	7278.92	7919.58	6858.62	8011.64	7900.42	7447.75	9187.9	7143.74	8045.9	7168.51	7223.43	7640.01	7738.3	8226.8	7119.83	6899.89	8172.17	8784.02	8358.36	8771.25	6639.48	8174.31	7441.91	8550.41	8420.6	10156.4	6400.02	8095.84
SEP15_HUMAN	Selenoprotein F	SELENOF	0.410001	389.21	493.535	404.026	236.781	440.197	455.313	437.477	225.05	576.76	340.451	301.615	779.941	390.961	298.522	334.401	548.904	413.178	291.516	427.961	399.266	513.547	829.755	267.449	366.621	412.239	593.584	388.741	300.965	370.597	449.389	341.926	349.209	380.97	367.503	383.582	610.657	316.927	481.347	394.787	608.673	497.006	427.763	562.991	1454.57	1191.35	465.58
TSN1_HUMAN	Tetraspanin-1	TSPAN1	1.1728	707.594	60.4735	200.511	27.5383	139.439	433.461		123.158	324.205		60.4843		76.5379	168.614	143.978		238.869	359.067	454.975	545.367	175.433	480.698	113.843	81.7755	100.872	104.086			183.731	123.316	177.691	81.4788	131.528	156.443	130.889		417.136							2331.93	1122.98	296.462
EXOC3_HUMAN	Exocyst complex component 3	EXOC3	0.0933114	1416.21	1368.87	1535.95	1555.56	1586.9	1344.42	1544.81	1537.3	1586.95	1795.51	1574.13	1742.09	1357.57	1547.76	1652	1587.38	1303.7	1378.38	1549.56	1459.14	1652.89	1309.86	1427.47	1409.94	1529.72	1714.2	1392.91	1640.94	1362.84	1381.56	1684.36	1510.05	1509.71	1372.73	1498.53	1398.63	1584.65	1288.23	1399.99	1501.87	1681.06	1634.25	1334.97	1775.02	1444.17	1482.34
PLIN3_HUMAN	Perilipin-3	PLIN3	0.423558	7010.38	5004.17	7904.46	5232.21	7005.15	5247.88	7303.87	7378.92	5560.77	6351.21	6808.6	6552.49	3581.07	7134.83	4786.96	10599.9	5519.28	5547.07	4613.84	5986.67	5708.95	6370.31	5441.25	5685.72	7491.06	5234.18	7934.1	4891.5	4904.72	5432.72	6475.93	6506.09	7834.57	5889.92	8244.79	5630.87	4201.47	5592.67	5316.38	8338.53	4493.8	6879.41	5994.1	28285.4	5594.37	4590.8
ANM3_HUMAN	Protein arginine N-methyltransferase 3	PRMT3	0.446721	196.816	135.568	113.395	192.908	143.138	116.152	193.85	226.638	115.618	187.703	166.155		96.8607	150.342	218.141	290.905	175.103	363.633	146.049	134.251	111.631	436.143	143.392	242.303	159.854	174.641	181.08	433.16	222.727	133.924	223.652	163.357	158.711	285.273	453.129		69.5889	442.037	331.032	197.103	384.323	395.888	354.97			131.605
IMA7_HUMAN	Importin subunit alpha-7	KPNA6	0.307751	1999.1	2326.6	1861.17	2108.5	2163.61	1838.11	1749.23	2276.93	1703.93	2088.02	1887.11	1753.25	2002.81	2216.79	2405.6	2351.94	1656.87	2051.06	1957.73	1775.85	1718.77	1818.16	2081.63	2037.88	1787.12	2376.85	2191.01	2316.06	1606.8	2301.79	2485.45	2384.26	2317.51	2194.24	2259.89	2263.17	2338.34	2314.38	1944.08	2218.82	2168.16	2263.01	2085.76	7549.18	2632.97	2120.1
UGDH_HUMAN	UDP-glucose 6-dehydrogenase	UGDH	0.184601	3426.51	4571.02	5264.66	3698.32	3631.24	4486.41	4592.66	3053.23	3289.14	3152.24	2951.17	2277.71	3468.21	4166.91	4275.53	3585.54	3572.73	3832.96	6330.27	4020.86	3390.46	3760.83	3611.25	5120.13	4920.45	3630.03	3426.41	3360.81	3803.27	3227.81	3310.82	3711.95	3540.17	3899.07	3688.54	3802.71	2865.94	3685.54	4297.34	2869.33	5021.84	4014.63	3928.02	4014.16	4017.09	4299.3
TPST2_HUMAN	Protein-tyrosine sulfotransferase 2	TPST2	1.65291	191.541	95.1618	103.258	113.583	200.624	171.445	144.104		1378.5	97.8987		647.75	252.934	171.07	237.541		270.012	176.933	161.16		413.925	714.728	41.113	100.149	262.432	188.768	121.367		111.044	224.29		212.405	95.1517	160.986	141.082		155.191	247.94	366.86					3543.71	518.401	364.256
CTND1_HUMAN	Catenin delta-1	CTNND1	0.203916	6764.64	5017.18	6610.58	5034.53	5452.23	6412.34	4582.15	5641.75	4566.84	6931.13	6853.52	3174.26	5053.03	4580.05	3950.12	7254.08	6669.42	5291.34	6172.84	4873.57	4749.05	5491.57	5048.9	4425.46	5534.71	3701.47	5233.23	4206.64	3994	5457.29	5650.87	5360.02	4795.09	4039.94	5115.64	5535.91	7989.59	6122.91	5100.19	5620.73	4611.33	5744.62	5429.72	2741.22	4542.92	6417.8
ICMT_HUMAN	Protein-S-isoprenylcysteine O-methyltransferase	ICMT	0.424281	650.204	475.668	448.402	512.119	559.629	499.141	242.365	481.725	429.329	473.219	547.864	521.018	460.356	315.264	233.251	1063.18	683.269	323.444	504.176	691.484	522.857	787.313	396.538	539.565	544.218	354.54	417.214	421.472	334.505	517.836	326.224	412.05	545.163	299.58	476.947	675.362	303.727	687.019	388.461	793.888	217.453	583.841	510.639		1332.46	521.967
SNX2_HUMAN	Sorting nexin-2	SNX2	0.123281	2464.59	2173.84	2356.98	2359.28	2266.41	2103.8	2160.56	2142.14	2194.85	2457.7	2419.43	2753.45	2552	2209.76	2589.25	2414.46	2428.19	2419.93	2144.32	2216.07	2480.82	2210.58	2618.98	2503.7	1977.16	2065.72	1904.27	2366.75	2099.84	2155.42	2027.83	2215.85	2121.94	2173.1	2285.7	2105.65	2082.16	2155.37	2028.02	1829.55	2196.85	2311.04	2148.61	4161.81	2059.1	2148.66
DPM1_HUMAN	Dolichol-phosphate mannosyltransferase subunit 1	DPM1	0.126197	1561.74	1674.02	1585.97	1631.17	1835.61	1317.99	1595.47	1607.23	1603.31	1932.87	2132.62	2224.48	1503.11	1652.77	1913.33	1893.49	1564.34	1595.93	1830.38	1411.27	1857.27	1809.24	1850.62	1836.57	1990.89	1733.77	1667.55	1885.58	1898.71	1766.59	1942.31	1620.98	1974.26	1456.84	1839.36	1648.33	1658.89	2056.22	1637.98	1831.51	1977.77	1785.14	1563.32	2241.1	1291.42	1822.58
USO1_HUMAN	General vesicular transport factor p115	USO1	0.0975461	5405.85	4896.85	5439.51	4881.27	6446.38	5840.98	5134.41	5594.54	5389.88	5637.46	5691.77	4593.99	4897.5	4790.9	4988.04	6708.78	5471.16	5713.53	5429.23	5206.03	5109.21	5269.69	5247	5018.21	5626.04	4457.56	5565.33	5597.23	4684.5	5160.56	5366.24	5343.49	4240.52	4666.48	4487.92	5452	6209.29	5036.66	5325.69	6184.61	5150.06	5457.78	4920.43	4420.38	5119.72	5804.97
RT14_HUMAN	Small ribosomal subunit protein uS14m	MRPS14	0.486132	292.06	131.929	262.335	228.462	128.249	225.21	264.777	175.73	104.23	199.386	194.244	104.543	161.017	193.375	183.463	314.78	129.971	226.762	202.023	257.358	198.506	186.255	163.244	152.044	351.266	350.477	449.983	225.244	190.088	90.0397	145.335	188.77	289.731	254.889	107.114	204.96	293.647	197.85	186.465			725.028	287.505	641.401		206.332
TOM1_HUMAN	Target of Myb1 membrane trafficking protein	TOM1	0.147054	3533.18	2834.48	3719.45	2811.21	3028.93	3144.82	2747.97	2787.8	2883.85	3654.35	3272.54	2081.35	2910.55	2770.36	2256.2	3345.37	3696.77	3058.81	2772.63	3041.89	2731.44	2900.83	2798.2	2695.88	2731.97	2288.19	3159.07	2681	2637.25	2710.09	2869.65	3395.46	2927.21	2197.61	3075.79	3256.79	3541.94	3465.33	2402.07	2537.54	2589.58	3215.83	2585.65	2830.92	3031.69	2932.69
H2B1K_HUMAN;H2B1D_HUMAN;H2B1C_HUMAN;H2B2F_HUMAN;H2B1H_HUMAN;H2B1N_HUMAN;H2B1M_HUMAN	Histone H2B type 1-K;Histone H2B type 1-D;Histone H2B type 1-C/E/F/G/I;Histone H2B type 2-F;Histone H2B type 1-H;Histone H2B type 1-N;Histone H2B type 1-M	H2BC12;H2BC5;H2BC4;H2BC18;H2BC9;H2BC15;H2BC14	0.542213	70223.4	87728.3	90571.5	71542.6	119992	71048.8	116325	70773.3	204109	56388.2	84760.1	468638	126285	83064.9	138469	64265.8	90365.2	88054.8	65066.5	122602	269008	108473	93316.4	103385	159778	106799	104957	102089	117508	71504.4	150091	89857.9	113004	131624	115688	126587	88895.9	64852.4	130714	124879	111973	76798	82887.9	343421	150761	95493.7
F262_HUMAN	6-phosphofructo-2-kinase/fructose-2,6-bisphosphatase 2	PFKFB2	0.223972	1656.57	1971.42	1474.15	2196.79	1495.11	1436.28	1789.33	1913.35	1806.68	2018.52	1600.27	2275.89	1736.96	2464.37	2416.08	1346.14	1645.67	2440.76	2214.49	1854.58	1778.07	1597.31	2047.31	2790.56	1578.22	3619.47	1727.89	2817.8	2341.79	1780.84	2598.55	1775.38	1892.15	2308.92	2098.74	1791.59	1478.94	1885.2	1771.5	1527.74	2744.15	1528.22	1738.34	2667.16	2055.6	1582.48
CCD22_HUMAN	Coiled-coil domain-containing protein 22	CCDC22	0.283708	337.829	453.574	391.087	288.61	540.895	336.874	445.453	342.773	602.039	324.981	385.289	1003	490.736	322.049	416.811	393.023	387.351	359.758	313.913	363.102	593.721	419.165	360.454	370.853	377.032	555.805	396.479	427.405	316.205	325.675	372.943	334.152	367.926	443.074	380.506	693.55	386.323	444.184	452.217	574.708	480.116	350.844	460.197	872.018	402.991	394.455
TI17B_HUMAN	Mitochondrial import inner membrane translocase subunit Tim17-B	TIMM17B	0.422829	69.0816	159.877	165.974	96.4225	208.932	60.5446	121.936	85.717		95.6879	276.136	99.4682		100.087	121.27	228.526	111.433	171.789	191.619	119.641	217.769	87.5698	138.411	123.332	231.286	394.217	163.789	83.4266	56.4788		207.895	141.821	100.778	192.447		143.457	192.148	243.056	143.354			214.041
PRAF2_HUMAN	PRA1 family protein 2	PRAF2	0.493298	432.128		222.861		771.28				262.621	206.705			372.362	244.583	339.717	282.233	71.907	167.123	264.423	293.231	280.271	180.106	279.773	364.826		620.151			289.063	140.84	197.453		270.019	480.805	358.775	906.623			269.342	622.854	409.193	480.806	633.741
DKC1_HUMAN	H/ACA ribonucleoprotein complex subunit DKC1	DKC1	0.170557	966.445	891.089	1182.03	1210.9	1416.39	949.851	991.25	951.668	1250.07	1132.14	1086.79	1380.32	1031.77	980.228	1035.64	1406.06	1022.17	1261.72	1003.01	1202.8	1235.32	1216.77	995.95	1143.26	1346.73	1470.99	938.513	1241.82	1088.94	861.269	1109.09	978.333	1082.38	985.436	1027.84	1325.45	932.984	1285.18	1111.6	1390.38	1184.12	1206.33	1082.5	261.542	1642.62	935.655
IF2P_HUMAN	Eukaryotic translation initiation factor 5B	EIF5B	0.136705	1591.39	1461.64	1548.43	1553.43	1254.46	1560.3	1506.66	1552.24	1263.64	1728.87	1606.17	1231.01	1470.27	1549.17	1458.98	1671.73	1349.33	1510.47	1474.18	1597.99	1326.01	1464.41	1452.61	1444.94	1499.42	1384.45	1329.86	1444.13	1606.9	1505.33	1565.24	1394.67	1391.38	1382.31	1360.31	1361.16	1431.13	1733.09	1355.19	1399.13	1333.25	1545.03	1169.61	623.939	1555.43	1662.03
GAS7_HUMAN	Growth arrest-specific protein 7	GAS7	0.193056	1786.2	1798.19	1799.54	1681.35	1199.73	1874.52	1690.2	1796.71	1844.18	1918.66	2182.24	2283.02	1663.29	1461.91	2084.31	2487.65	1400.93	1579.91	1339.66	1565.54	1990.28	1530.75	2429.15	979.268	1782.5	1693.21	1516.64		1669.8	1680.07	1481.38	1319.37	1632.91	2497.36	1587.42	1953.19	2236.8	1874.71	1660.8	1868.36	1623.63	1870.9	1845.48		2234.75	1972.37
EDF1_HUMAN	Endothelial differentiation-related factor 1	EDF1	0.41851	1276.68	729.606	1119.42	898.979	723.785	900.661	1121.33	1119.03	1586.55	1049.64	1122.41	940.558	932.6	1434.32	1044.08	914.708	1317.09	932.443	672.846	1767.3	1842.65	1428.43	810.367	1189.67	1339.87	1919.21	840.552	940.389	1501.38	873.037	1078.74	857.791	678.745	789.27	895.143	746.986	655.156	957.381	947.163	1601.06	1265.53	840.919	522.138	3471.99	2138.78	950.6
DIAP2_HUMAN	Protein diaphanous homolog 2	DIAPH2	0.288781	387.893	575.126	377.825	408.488	667.3	387.599	506.948	406.407	595.409	346.263	404.183	844.962	482.117	380.653	550.622	400.579	398.683	450.539	470.498	410.641	662.085	442.786	479.36	462.123	490.506	699.984	498.813	508.691	451.515	387.327	470.13	401.901	400.78	558.933	463.409	754.897	401.714	529.77	531.422	719.568	778.313	551.003	574.15	1284.03	935.107	474.124
DNJA2_HUMAN	DnaJ homolog subfamily A member 2	DNAJA2	0.127001	4138.64	4851.68	3720.88	4394.45	3126.91	3887.6	3629.13	4086.06	3620.29	4709.24	3702.3	4156.53	3975.91	4512.11	4553.15	3605.43	3718.5	4179.5	4668.63	4009.03	3825.17	3723.54	4649.2	4785.84	3371.74	5313.19	3900.94	5457.71	4252.9	3927.56	4980.9	3760.85	4390.04	3555.41	4336.83	4359.18	3508.82	4889.75	3864.81	3297.18	4566	3847.8	3979.5	4517.54	5078.39	4195.93
BRD4_HUMAN	Bromodomain-containing protein 4	BRD4	0.655665	537.221	681.854	618.517	447.394	1440.3	408.701	611.192	555.024	574.39	619.002	397.875	1788.47	555.736	682.245	682.494	723.097	760.743	969.06	612.938	422.055	766.085	528.348	372.304	439.436	320.788	769.114	758.08	802.75	615.252	604.421	444.368	439.558		538.397	698.817	1357.65	668.577	756.974	473.196	1166.66	1054.66	702.976	698.751	1947.15	1386.74	567.897
CUTA_HUMAN	Protein CutA	CUTA	4.59904	1521.96	1948.25	1520.57	1583.7	1174.15	2427.43	2141.87	1579.17	10168.1	1010.65	2160.69	4888.22	1615.78	1624.59	981.61	1112.27	1671.77	1549.95	1409.98	2975.74	1904.88	5559.45	1220.76	1965.35	1595.02	2104.1	1704.14	1598.33	1927.99	1530.85	1343.7	1294.18	1792.95	2603.12	1907.25	1509.52	1044.3	1130.2	2520.33	1565.48	1945.24	1198.83	1705.47	188238	24243.7	1281.39
NSMA_HUMAN	Sphingomyelin phosphodiesterase 2	SMPD2	0.310126	428.71	335.346	439.383	683.604	770.908	458.451	591.594	484.277	461.239	731.737	747.35	261.564	320.953	630.462	887.279	381.656	641.118	908.534	521.101	725.518	352.567	684.692	630.447	448.479	618.996	615.468	630.26	308.103	506.889	604.8	498.97	701.229	506.272	598.642	507.904	554.687	558.091	712.367	542.402	634.416	548.926	854.397	336.013		1319.9	721.395
CATL2_HUMAN	Cathepsin L2	CTSV	1.06617	629.922	408.35	533.909	926.754	556.384	1044.85	1035.68	704.786	884.903	663.226	568.167	539.749	493.104	745.689	845.293	488.479	758.773	568.075	490.042	546.014	687.433	995.404	389.821	798.789	416.134	663.858	618.037	440.966	809.865	508.705	513.091	607.125	677.855	634.011	560.575	620.731	872.939	491.16	580.857	728.607	911.864	568.448	595.683	7629.23	2634.64	1010.86
PFD1_HUMAN	Prefoldin subunit 1	PFDN1	0.768118	1363.24	1412.04	1717.78	1073.63	1447.17	1683.53	1574.82	1559.69	1775.36	1579.8	1354.26	1382.22	1468.62	1400.52	1470.46	2117.58	1472.06	1073.97	1215.46	1618.18	1693.15	2031.33	1397.4	1744.69	1567.57	2291.73	1862.46	1766.66	1341.19	1240.7	1265.1	1439.52	1193.14	1571.38	1308.34	1812.82	1006.55	1899.05	1327.52	1702.06	2109.08	1460.74	1644.99	11950	1960.13	1146.9
NBN_HUMAN	Nibrin	NBN	0.361368	331.874		207.654	271.198	309.324		326.775		270.817	135.54	181.993	417.526	352.943	341.88					356.819	174.783	253.786		260.934	273.642	360.719	216.584	317.393	373.72		151.921		166.586	257.995	439.315	488.268	196.473		246.423	257.245							239.912
NOL3_HUMAN	Nucleolar protein 3	NOL3	0.18545	1130.82	1212.81	1645.3	1274.87	1354.35	1379.27	1534.39	996.427	807.195	1199.28	1478.76	762.807	1561.79	1385.13	910.162	1698.44	1121.08	1261.43	1024.39	1302.16	1123.23	1188.22	973.761	929.769	1298.62	1097.46	1160.9	1051	1230.56	1348.97	956.463	1257.05	1216.19	1018.61	1492.22	986.793	962.12	1078.97	769.444	973.822	957.146	1214.46	1242.94		1571.26	959.779
FCG3B_HUMAN	Low affinity immunoglobulin gamma Fc region receptor III-B	FCGR3B	0.823176	887.223	2155.37	1454.36	149.344	3498.52	165.686	1840.8	1107.7	1703.67	131.311	324.96	3765.95	1980.25	796.436	488.792	688.211	643.088	266.431	523.319	1136.17	3866.49	282.795	750.872	524.138	422.69	1152.15	1301.31	909.922	1247.3	494.453	357.922	703.908	1806.45	1013.47	974.085	2141.22	513.515	235.725	1752.99	2021.5	580.463	1279.85	1523.7	2436.99	680.956	464.779
ABCB7_HUMAN	Iron-sulfur clusters transporter ABCB7, mitochondrial	ABCB7	0.301053	256.998	272.414	302.088	258.885	511.654	207.906	230.201	215.796	253.201	262.483	240.261		154.721	205.005	345.466	340.384	263.764	230.959	310.549	259.668	213.565	162.679	264.693	228.287	278.375	317.24	259.311	393.063	189.013	235.524		222.793	201.855	325.4	230.404	265.869	294.741	437.415	227.29	501.233	294.031	351.802	352.36			275.698
PLCH2_HUMAN	1-phosphatidylinositol 4,5-bisphosphate phosphodiesterase eta-2	PLCH2	0.402076	167.389		169.218	277.952	411.85	367.008	210.296	283.976	170.154	249.943	285.029		283.434	202.479	247.408	301.212	141.345		131.58	168.008	152.698	140.997	226.738	131.743	331.825	186.201		467.128	144.057	201.308	147.364	194.828		377.754	594.626	267.01	228.672	347.456	233.345	169.916	416.757	382.884	279.473			251.48
PLXA2_HUMAN	Plexin-A2	PLXNA2	0.234217	165.448	219.766	196.53	242.228	240.4	248.109	198.359	250.4	165.482	257.565	262.692	301.131	260.342	180.909	210.569	264.078	223.097	223.615	220.483	175.074	172.462	272.983	275.013	193.766	350.501	188.966	221.407	222.193	185.758	257.459	233.222	216.168	226.918	146.109	212.267	154.691	251.362	268.316	203.594	214.436	157.204	272.228	233.63	422.847	372.776	199.05
AUXI_HUMAN	Auxilin	DNAJC6	0.33398	294.199		488.704			349.833	495.301	526.253			382.989		448.263	307.018			343.104		595.527		666.155	382.443	506.147	761.178	384.313	738.022	530.322			561.973				578.46		167.946	448.73		513.299
WDR1_HUMAN	WD repeat-containing protein 1	WDR1	0.414858	15583.9	17330.2	14613.2	13802.2	24446.4	14871.2	13976.6	13657	15364.7	13486.1	17268.1	23797.1	17374.7	13142.1	13644.9	17369.6	16046	13041.8	13948.7	13733.9	22698.2	16089.2	14764.5	15076.2	15397.6	14550.1	17363.9	14774	13042.7	14191.6	14125.7	14944.9	13064.6	13813.6	12453.6	22812	19245.4	14115.9	20603.1	22929.5	13562.8	18312.2	19256.7	75326.8	20816.1	19038
SLIT3_HUMAN	Slit homolog 3 protein	SLIT3	1.11678	899.674	348.091	854.159	180.23	636.964	1390.54	383.797	263.301	2154.56	312.742	266.791	703.244	329.583	373.487	459.785	950.407	1165.88	618.375	686.369	903.189	1397.55	4992.25	195.139	403.568	720.908	323.112	447.016	382.84	317.864	549.947	397.429	427.934	289.618	609.964	492.074	442.815	491.554	375.603	483.972	779.232	527.55	710.061	436.235	4776.97	2678.24	750.517
ATP9A_HUMAN	Probable phospholipid-transporting ATPase IIA	ATP9A	0.461939	534.562	268.823	373.436	213.507	469.687	668.9	293.609	288.79	736.064	362.541	415.739	580.485	286.274	308.887	241.11	480.347	271.833	380.157	341.962	554.646	356.207	869.448	327.911	285.642	283.967	281.597	241.68	297.329	268.501	379.94	449.108	304.869	256.065	517.13	395.692	341.432	299.266	234.765	336.2	448.757	302.419	332.876	423.609	1350.87	974.744	281.715
LDB3_HUMAN	LIM domain-binding protein 3	LDB3	1.92716	549.913	266.667	240.337						224.028		83.8456	1063.41	100.225		93.6098				142.838	184.661	31.0162				283.892	283.85	163.791	746.738	313.633		273.013		1637.14		182.523	443.263		551.658	1123.09	1580.06	539.893	219.516	1175.41		11965	181.316
N4BP1_HUMAN	NEDD4-binding protein 1	N4BP1	0.214935	531.975	555.914	522.757	504.32	726.75	543.477	534.011	484.053	498.956	582.073	543.591	697.119	459.161	501.835	606.487	626.652	527.976	570.967	443.515	497.235	429.205	469.955	558.49	495.646	519.289	563.97	662.055	473.514	464.375	555.373	489.274	533.603	563.646	610.136	497.804	633.239	461.547	561.61	555.053	935.312	718.937	715.878	618.555		1333.28	616.209
ROCK2_HUMAN	Rho-associated protein kinase 2	ROCK2	0.35609	538.307	707.055	743.157	672.525	916.89	720.643	771.825	627.621	847.059	611.206	629.282	1192.71	735.281	592.34	765.681	755.768	702.417	654.026	658.578	645.213	940.784	653.447	634.815	706.384	664.807	1050.15	667.721	686.157	642.617	650.279	707.379	492.244	636.645	727.926	641.142	1028.61	835.083	770.252	679.241	777.549	924.396	828.192	798.112	2842.99	756.096	729.877
CLAP2_HUMAN	CLIP-associating protein 2	CLASP2	0.469676	238.994		322.014	305.807	423.647	376.964	170.214	314.251	313.134	286.722	246.178	504.51	322.114	167.477	527.209	589.283	393.432	387.516	271.468	336.805	442.831	430.895	455.854	195.325	255.96	491.653	459.621	676.622	276.378	328.793	363.605	348.83	403.261	478.199	222.88	356.044	186.863		398.426	253.57	517.876	338.568		1207.07		444.484
COBL_HUMAN	Protein cordon-bleu	COBL	0.362245	182.327	95.0231	164.006	165.054	202.489	235.585	88.6935	167.959	218.513	198.964	232.617	199.625	144.49	160.622	134.798	175.907	118.703	171.59	167.915	121.338	143.024	141.095	116.755	86.9024	165.311	83.6455	110.092		77.4136	88.0173	173.853	95.1989	83.1156	79.7057	98.506	185.132	135.504	208.88	77.4044			199.538			333.007	188.295
CPNE3_HUMAN	Copine-3	CPNE3	0.169242	17471.1	20640.6	15192	19769.1	27724.9	17429.6	19128.2	21582.4	10599.3	19617.6	16112.9	26732.9	20329.9	16933.5	18045.3	18793.4	17696.2	17055.6	25106.8	14464.1	18596.4	18240.2	19362.6	17463.6	15538.8	19857	19249.1	19741.5	21883.9	20190	20974.6	20940.3	17736.2	20489.3	18765	28649.7	23268.6	20478.6	21905	24519.7	17801.3	22837.7	25407.7	22013.9	15024.6	18861.5
ICOSL_HUMAN	ICOS ligand	ICOSLG	0.467838	119.291	151.051	82.804	155.983		154.546	375.716	206.529	135.491	170.876	217.897		92.6604	94.5985	141.829	173.631	123.306	122.262	191.622			338.843	111.801		160.787	106.095	143.595			91.1501		250.95		114.106	87.6254	120.344	93.3734	236.133		122.316		110.276	58.1817			114.815
HIP1R_HUMAN	Huntingtin-interacting protein 1-related protein	HIP1R	0.207242	796.869	834.369	802.501	1040.38	834.607	686.315	805.191	885.974	671.197	849.238	689.472	722.529	899.913	1246.4	963.633	740.243	653.517	1040.32	798.121	1038.21	695.832	872.412	1170.44	885.093	670.992	1164.89	779.24	1016.74	1301.71	842.596	1051.48	768.87	1037.7	1260.74	809.051	800.097	615.789	946.181	891.414	822.281	1424.01	933.691	911.477	488.525	1217.14	605.732
BRE1B_HUMAN	E3 ubiquitin-protein ligase BRE1B	RNF40	0.364442	168.17	124.002	153.306	98.8049	229.26	159.588	188.597	124.911	247.478	239.54	205.772	306.821	215.788	226.704	212.094	215.823	152.361	199.932		261.112	443.064	190.223	210.446	161.624	123.609	429.169		234.701	320.741	229.355	114.918		250.659	100.395	208.685	374.903	222.018	187.328		276.764						196.459
ZC11A_HUMAN	Zinc finger CCCH domain-containing protein 11A	ZC3H11A	0.381186	94.4565	47.5403	99.1198	58.3526	176.6	68.1902		102.683	131.131		84.0033	222.269	91.8739	64.1207	102.085	65.9928	103.093		79.6317	141.341	147.068		31.2478	71.059		73.2729				113.796		49.6367	135.429	108.348	95.0924		105.387		97.5569	103.56		102.974				95.8851
CLU_HUMAN	Clustered mitochondria protein homolog	CLUH	0.23245	953.095	921.703	925.88	1178.93	912.585	928.324	890.058	1038.19	762.87	1103.37	1150.45	653.561	970.889	1019.04	1358.7	1145.58	912.287	1243.36	967.77	902.572	860.989	998.733	1395.01	1127.41	921.311	1160.37	834.821	1288.35	984.861	971.116	966.254	981.384	1007.29	1005.54	971.592	837.157	866.744	1246.37	870.316	837.077	1268.93	925.477	758.996	2446.15	1016.66	954.549
T22D2_HUMAN	TSC22 domain family protein 2	TSC22D2	0.239909	250.562	286.578	285.077	297.263	201.255	323.998	321.957	307.283	280.29	284.626	314.261	120.363	271.256	304.199	288.451	182.223	274.957	307.559	294.928	263.091	164.419	156.635	323.138	373.129	223.053	330.09	323.168	295.061	355.973	325.355	383.619	349.295	402.951	167.068	316.376	264.072	505.063	374.29	277.323	150.82	286.219	358.059	190.089			328.083
DJC13_HUMAN	DnaJ homolog subfamily C member 13	DNAJC13	0.434414	873.904	1257.15	984.864	804.984	2018.92	735.959	1227.19	900.739	1455.87	757.793	841.086	3552.33	1336.83	912.387	1361.15	1001.53	906.708	868.831	829.978	876.274	2017.03	1031.18	988.4	1001.28	925.865	1585.7	1282.95	1083.25	1099.92	853.675	1044.71	940.708	1036.08	1469.63	1022.67	2110.94	1168.11	874.275	1237.84	1594.26	1450.85	1096.89	1402.61	2989.26	939.133	893.853
PP6R2_HUMAN	Serine/threonine-protein phosphatase 6 regulatory subunit 2	PPP6R2	0.247773	484.771	370.897	426.124	355.368	499.529	440.165	405.474	346.054	396.037	428.139	445.28	392.666	342.01	407.789	592.936	376.022	398.24	443.505	416.144	243.421	415.269	288.562	517.145	336.4	318.235	290.763	387.637	406.669	412.257	378.645	469.114	414.763	464.736	306.23	521.419	473.025	373.216	618.944	455.869	421.532	698.362	648.187	500.455	827.219	550.542	414.679
CNOT3_HUMAN	CCR4-NOT transcription complex subunit 3	CNOT3	0.279058	246.249	238.74	257.417	275.522		202.22	239.372	213.662	297.727	208.264	232.093	274.874	226.729	238.158	409.963	295.671	293.911	188.393	229.276	178.913	277.794	245.392	203.119	305.14	226.481	263.709	210.044		231.721	293.318		192.786	236.382	161.002	211.119	282.878	165.853	322.382	185.155		551.622	246.301	224.973			148.812
ANR17_HUMAN	Ankyrin repeat domain-containing protein 17	ANKRD17	0.527246	91.2647				64.6237	62.1384		138.854	166.033	159.884			141.85	75.4104	178.246	134.262		67.6523	230.176				54.6258	194.222			43.0624		72.9938	97.5336			76.594		102.403		280.815		350.412							125.903
DNJB6_HUMAN	DnaJ homolog subfamily B member 6	DNAJB6	0.438593	314.478	462.585	166.471	360.339		268.403	324.089	213.984	297.169	194.413	279.539		278.524	333.728	305.226	1022.58	402.088	591.772	256.625	364.318	290.976	509.986	253.512	347.658	386.526	357.165		533.426	343.215	205.493	531.761	202.715	412.302	443.804			361.085	114.745	373.109		494.798					375.138
COQ9_HUMAN	Ubiquinone biosynthesis protein COQ9, mitochondrial	COQ9	0.288759	384.174	549.85	322.63	293.577	606.526	379.288	319.621	218.549	423.709	354.11	510.756	466.698	396.878	305.479	328.923	538.254	463.423	237.667	398.258	260.411	412.585	577.322	372.408	290.027	299.559	384.753	453.197	361.699	292.894	382.632	318.916	230.449	352.204	351.884	289.072	413.468	324.467	398.493	387.453	397.518	621.505	530.945	367.53	380.905	953.897	481.728
GGCT_HUMAN	Gamma-glutamylcyclotransferase	GGCT	0.730199	1218.17	1296.35	1098.87	1288.5	1148.31	1723.32	1846.85	1543.02	2882.31	1443.85	1230.88	1203.54	1188.48	1687.78	1430.59	1484.26	1248.38	1042.12	1118.91	1786.89	1407.11	2230.1	1179.15	1409.26	1312.41	1856.99	1825.39	1765.81	1519.32	1604.21	1354.68	2040.79	1101.96	2095.08	1646.19	1045.55	940.907	1589.29	1347.04	1272.38	1248.74	1505.74	1514.75	8959.28	8093.98	1350.42
NDUS7_HUMAN	NADH dehydrogenase [ubiquinone] iron-sulfur protein 7, mitochondrial	NDUFS7	0.258721	1367.5	1899.65	1093.16	1549.09	1716.56	1037.16	1228.59	1813.2	1586.61	1824.52	1784.02	1355.39	1607.41	1097.54	2602.59	2242.19	1303.85	1294.25	2156.12	1308.74	1219.26	1683.11	1802.22	1669.84	1615.3	2434.13	1427.26	2358.15	1639	1314.27	2566.6	1417.93	2149.31	1137.6	1860.92	1461.65	1614.57	1688.31	1475.23	1823.47	2077.05	2136.44	2058.67	2912.52	2765.12	1920.2
NDUS2_HUMAN	NADH dehydrogenase [ubiquinone] iron-sulfur protein 2, mitochondrial	NDUFS2	0.15026	1939.84	1758.87	1984.36	1668.23	2252.21	1830.41	1608.74	1759.94	1314.1	1856.02	2262.51	2011.5	1653.91	1413.73	1871.47	2396.72	1939.71	1773.31	1845.62	1722.39	1767.09	1492.45	1804.29	1659.33	2051.09	1919.68	1872.37	1539.94	1346.23	1693.42	1676.03	1778.13	1724.71	1538.96	1666.08	2307.53	2138.82	1385.77	1706.41	2008.07	1569.91	2285.21	2351.35	2166.48	2123.58	1986.42
ZPR1_HUMAN	Zinc finger protein ZPR1	ZPR1	0.203891	345.835	381.175	393.294	467.316	305.464	409.466	319.181	476.617	350.663	436.548	477.877	304.026	410.845	450.574	587.348	397.81	408.235	494.044	418.183	360.519	394.245	461.941	478.762	439.531	361.038	552.53	411.791	614.625	479.28	420.7	394.882	394.564	469.911	469.452	379.977	281.137	297.968	526.137	348.711	328.656	649.936	349.78	254.739	475.718	286.729	364.38
NIPS2_HUMAN	Protein NipSnap homolog 2	NIPSNAP2	0.345621	871.649	1263.42	1029.56	1080.6	1375.16	1304.76	1124.25	1077.2	1180.65	1184.47	1213.73	1660.45	1286.09	978.825	2087.32	1168.55	1012.22	972.324	1307.66	807.834	1371.44	1215.18	1165.15	1153.22	1004.41	1909.49	1030.19	1722.24	1164.2	1183.32	1400.18	988.146	1313.13	1346.01	1400.41	1495.19	1238.87	1731.54	1264.92	1380.4	1695.8	1360.56	1425.53		4097.43	1149.13
PDCD6_HUMAN	Programmed cell death protein 6	PDCD6	0.134366	4431.98	5828.37	4998.45	6060.83	6358.98	4755.55	5581.07	5503.59	6060.73	5509.65	5901.62	6467.48	4888.91	5661.84	5670.13	5307.63	4591.2	4662.51	7420.1	4238.68	6005.29	5272.32	5453.08	4970.86	5433.34	5253.4	4592.43	6539.39	6749.47	6093.34	5655.15	6127.35	5123.4	5429.42	5354.56	5134.54	6671.88	4842.38	5944.41	5465.57	5966.48	5146.4	4908.24	3456.54	5961.48	5548.54
LX12B_HUMAN	Arachidonate 12-lipoxygenase, 12R-type	ALOX12B	0.535468	2159.26	2242.18	1440.15	2546.56	1019.59	1479.17	1674.24	2206.36	1916.58	3204.55	1268.39	1493.64	1454.96	5654.7	5377.87	2877.59	905.954	4805.72	895.549	2693.25	892.51	1945.94	2789.83	3734.81	1909.47	5485.56	2251.34	4878.55	4494.9	3426.9	4499.22	1459.12	3039.55	4175.69	2699.93	730.185	945.891	2768	2093.37	1029.03	5481.81	2337.57	2423.29	6426.46	4807.03	1599.37
TBCA_HUMAN	Tubulin-specific chaperone A	TBCA	0.450911	1521.43	750.563	1197.55	1348.12	1262.34	1520.56	1759.95	1521.62	1329.74	916.819	1005.98	1894.28	1524.58	1390.42	721.261	1530.44	1582.19	1029.45	920.629	1940.93	1296.64	1314.24	919.436	1162.66	1267.18	1326.53	2109.96	797.887	1298.99	1103.76	1137.86	1396.87	742.226	1200.57	1056.79	1569.8	832.542	2016.82	1138.5	1813.71	1617.88	1532.01	1623.24	5453.08	1634.28	702.323
VATG1_HUMAN	V-type proton ATPase subunit G 1	ATP6V1G1	0.718576	818.1	449.55	766.25	569.93	690.529	1000.17	719.559	698.272	1620.36	711.07	751.244	1533.57	759.101	844.187	541.401	943.505	1353.22	712.089	650.154	1075.48	1624.74	1872.09	590.84	681.766	1019.49	686.578	902.135	612.89	630.312	674.886	813.396	703.233	625.131	749.923	769.209	1271.47	734.821	1028.89	1001.61	1440.99	891.993	1126.46	1099.01	6732.64	1235.89	601.828
VPS4B_HUMAN	Vacuolar protein sorting-associated protein 4B	VPS4B	0.158111	16929.9	16422.3	16163.3	15987.8	21013.3	14908.8	14651	16712.7	14725.9	18852.9	17653.9	12779.1	16515.8	15436.1	15192	20617.6	16809.4	16841.2	16616.2	15520.8	14739.3	15112.1	14668.4	16084.5	17680.6	15640.1	18498.5	17178.5	14371.2	15158	19753.7	14693.2	15672.9	14356.7	17245.2	19493.7	18722.2	20403.3	17814.4	18740.4	21769.9	21385.6	16972.4	13111.5	17009.5	20476.1
MPU1_HUMAN	Mannose-P-dolichol utilization defect 1 protein	MPDU1	0.339495	1496.46	1583.87	1449.72	1443.68	1333.91	1185.1	1265.83	1281.95	1530.62	1332.71	1168.34	2661.78	1358.91	1432.43	1497.19	1125.62	1043.14	1077.71	1211.96	1017	1363.12	905.69	1046.55	1360.11	1019.93	1579.53	938.516	1389.45	1654.28	918.91	1867.25	930.052	1200.69	1155.12	1100.87	1444.65	1383.36	1147.43	672.181	1177.6	839.289	672.796	1199.54	1271.61	671.7	1492.53
ENTP3_HUMAN	Ectonucleoside triphosphate diphosphohydrolase 3	ENTPD3	1.43921	309.069		252.042	232.405		560.368	235.504		405.763	177.408	221.317	50.0467	38.5572	417.32	268.417	177.309	362.659	420.974	594.422	334.191	459.248	1779.5	335.187	194.093	315.485		200.908	193.209	322.309	402.465	229.94	404.584	242.701	323.57	185.38		108.087			175.768	203.119	160.355	113.629	3834.56	1690.22	472.187
ENTP5_HUMAN	Nucleoside diphosphate phosphatase ENTPD5	ENTPD5	0.30165	339.732	393.137	271.784	478.547	450.695	271.063	393.461	389.166	434.689	498.442	343.408	191.908	275.935	438.123	435.558	344.855	315.62	448.453	405.091	344.758	325.927	371.82	511.721	472.543	435.347	453.738	450.927	368.695	378.177	394.767	383.851	429.377	499.009	464.241	478.925	397.218	402.099	569.382	395.042	301.857	402.555	441.044	366.337	1212.74	637.368	367.78
BCAS1_HUMAN	Breast carcinoma-amplified sequence 1	BCAS1	0.350523	292.101	340.883	253.007	202.509	224.437	509.174	214.571	295.009	335.574	269.292	286.178		189.184	96.6708	221.093	430.654	270.784	218.639	250.31	226.233	245.651	341.123	147.128	305.14	251.153	215.054	354.376	198.001	221.155	575.633	248.241	306.493	330.391	225.995	189.383	250.343	339.154		142.021	220.747	374.431	375.534	241.038		545.509	222.915
H2AY_HUMAN	Core histone macro-H2A.1	MACROH2A1	0.278658	9187.16	10361.7	9387.03	8403.93	12651.3	10391.4	10629.5	8835.99	15029.7	10385.2	8205.96	26228.8	11432.6	8942.93	8542.7	10858.6	9000.5	9414.86	8087.04	10315	14836.3	9353.82	8771.88	8472.07	11149.7	7483	11770.8	7428.9	9738.02	8153.14	10727.7	9268.39	9323.53	9340.39	8488.51	18785.3	9019.06	9516.25	11800.1	16069.3	8468	11950.6	11695.7	21032.4	9537.56	11115.8
SH3L1_HUMAN	Adapter SH3BGRL	SH3BGRL	0.495786	337.719	298.354	223.837	337.148	367.318	298.852	784.366	583.043	467.554	322.955	333.459	416.654	616.109	589.719	471.878	515.506	304.709	446.596	212.203	676.287	404.696	652.854	427.681	410.862	413.795	512.669	930.319	663.766	651.031	236.429	268.916	571.583	379.691	761.644	628.515	318.268	167.621	483.869	393.438	609.716	592.778	457.446	387.825	864.048	1820.49	161.034
FLNB_HUMAN	Filamin-B	FLNB	0.115772	5600.74	5444.72	5356.8	5702.69	5860.32	5916.36	5526.38	6540.93	5902.21	5584.67	7096.79	4917	6546.43	6408.06	4971.71	7132.56	5527.36	5744.26	4899.82	4585.16	5182.33	6074.28	5156.52	4749.96	5939.87	5345.05	6358.62	5449.56	6212.43	5668.6	5987.11	5516.31	5217.57	5719.92	5273.52	4936.88	6038.63	5018.22	4928.42	5842.78	5560.92	6354.74	5531.6	5581.31	6490.11	6516.96
NDUS6_HUMAN	NADH dehydrogenase [ubiquinone] iron-sulfur protein 6, mitochondrial	NDUFS6	0.496671	510.14	577.432	724.819	546.959	883.76	691.05	625.827	566.954	593.529	470.223	632.934	709.843	644.83	512.866	540.029	1206.44	751.232	660.124	556.462	529.88	675.891	624.465	469.114	474.8	655.569	525.76	946.013	441.9	494.653	594.569	371.157	391.152	460.719	502.138	581.424	892.053	538.516	515.456	589.483	1263.8	669.708	893.621	943.816	1395.18	3064.17	628.765
PEX14_HUMAN	Peroxisomal membrane protein PEX14	PEX14	0.215181	470.827	325.357	424.75	307.998	364.84	278.455	632.094	323.392	388.027	501.034	466.827	390.192	400.06	393.602	280.443	435.667	409.632	308.661	422.858	361.943	376.741	370.604	318.076	402.44	418.338	405.464	470.417	236.318	325.057	329.773	327.193	383.635	494.555	442.072	352.948	395.12	582.667	552.894	435.68	558.026	485.866	488.57	389.764			397.347
ULK1_HUMAN	Serine/threonine-protein kinase ULK1	ULK1	0.355268	204.091	195.209	206.94	73.1518		188.546	197.948	201.659	220.155	169.568	232.393		127.874	121.735	172.501	199.857	118.395	209.782	157.996	381.846			224.065	243.008	138.623		176.952	170.246	158.087	253.451		200.715	196.175		107.314		166.951	246.394		281.707	457.687					269.001
CISY_HUMAN	Citrate synthase, mitochondrial	CS	0.177449	20322.1	22648	20587.9	24259.9	24339.4	19546.6	18621.1	21030.2	23563.5	18484.3	16351.2	23448.3	23966.2	19303	26489.7	23511.5	20287.2	20808.2	25783.7	19268.9	20590.8	24140.1	22690.7	22414.1	21878.2	24732.2	23825.1	25613	21011.1	25426.8	22908.3	21583.8	24988.4	25014.8	24042	26538.3	25876.6	25675.1	22439.7	24584.5	19140.3	23636.2	25134.8	40406.5	28265.5	23171.6
SC22B_HUMAN	Vesicle-trafficking protein SEC22b	SEC22B	0.202611	2408.32	2009.04	2287.99	1806.22	3232.94	2289.56	2132.83	1777.67	2992.33	2487.78	2691.42	3168.01	2181.86	2022.33	2678.57	3123.37	2927.1	2161.18	2118.61	2001.45	2843.97	2377.36	1946.59	2192.82	2453.81	2244.61	2685.04	1807.62	1910.79	2536.06	2327.96	2172.45	2445.21	2067.68	2186.78	3421.49	2883.92	2646.92	2899.34	3905.66	2084.9	2885.72	2931.73	4454.7	3536.67	3282.96
PR40A_HUMAN	Pre-mRNA-processing factor 40 homolog A	PRPF40A	0.167708	937.607	1032.41	1100.39	879.039	1231.48	1114.4	1134.63	965.534	1372.48	1099.62	1109.75	2029.27	1333.21	1088.3	1244	1114.66	1056.82	945.013	1106.97	1282.64	1345.5	1169.09	1110.03	913.571	1178.82	1318.56	1152.15	1188.89	945.025	1041.98	1037.13	873.107	1022.91	1131.16	923.988	1417.26	1208.33	1327.3	1395.39	1288.53	1263.3	1045.52	1109.09		1399.5	1129
TACC1_HUMAN	Transforming acidic coiled-coil-containing protein 1	TACC1	0.350265	398.484	358.967	349.37	321.917	409.013	344.5	293.235	348.257	400.954	313.593	363.292	355.51	380.822	216.791	535.479	330.598	432.384	335.098	396.556	320.803	415.222	329.53	449.566	428.164	306.784	615.221	262.888	593.084	229.736	397.915	251.108	338.68	343.904	410.108	463.535	379.606	326.472	522.607	289.415	498.385	444.522	448.077	351.743	1213.19	758.65	365.612
LRCH4_HUMAN	Leucine-rich repeat and calponin homology domain-containing protein 4	LRCH4	0.376877	592.826	709.942	561.405	363.603	1279.94	465.233	641.923	478.988	948.575	409.497	483.201	1634.82	772.475	390.93	593.322	732.409	592.354	542.812	393.747	479.605	969.198	770.7	535.151	510.787	490.692	918.343	824.398	644.939	514.063	410.61	489.067	468.419	555.005	686.138	604.426	1125.59	617.476	638.973	764.123	1075.86	822.887	825.629	826.082	1435.59	1310.55	525.964
MTX2_HUMAN	Metaxin-2	MTX2	0.242648	411.375	530.262	383.622	617.517	554.64	416.995	351.93	499.482	409.816	572.419	523.567	357.409	560.179	598.227	587.462	584.561	317.907	442.984	428.593	355.84	197.198	341.72	591.361	489.317	459.21	805.407	836.423	889.989	492.029	501.037	424.009	469.531	554.426	496.088	545.328	682.571	558.102	683.321	661.406	429.834	626.154	371.906	694.181			711.232
VP26A_HUMAN	Vacuolar protein sorting-associated protein 26A	VPS26A	0.111697	5565.58	6813.45	6530.2	6618.11	6838.47	7015.31	6404.27	6904.24	7093.14	7222.51	6385.09	7831.41	5872.08	7376.74	6442.4	7160.73	6780.98	6519.69	6370.63	5959.02	6157.69	6938.82	5872.46	5991.84	6922.5	6643.8	5837.15	6613.44	6702.52	6928.78	7568.39	5837.03	5864	6943.35	6434.23	6840.26	7135.83	6692.92	5648.41	6212.44	6867.85	6914.2	6094.67	11094.5	5783.53	7827.33
NDUB1_HUMAN	NADH dehydrogenase [ubiquinone] 1 beta subcomplex subunit 1	NDUFB1	0.243303	2325.06	2804.8	3033.14	3137.32	2404.15	2355.35	2264.66	3194.9	2409.55	3529.86	2928.23	2372.79	3108.13	2448.92	4611.58	2391.58	2469.03	2464.11	3407.22	1943.01	2442.24	2733.36	3532.87	2390.23	2431.4	3810.32	2676.71	3848.23	2547.3	3032.24	3063.08	3019.52	3301.71	2233.5	2556.16	2769.62	3862.05	2220.26	2418.45	2268.06	3023.4	2679.99	2924.35		1228.71	2403.72
MPPB_HUMAN	Mitochondrial-processing peptidase subunit beta	PMPCB	0.143997	714.731	736.316	857.589	795.041	1006.89	815.737	712.747	700.096	630.308	761.908	787.256	699.344	837.689	674.863	865.902	982.944	827.299	810.786	928.776	778.233	810.902	784.239	707.458	808.489	864.346	796.855	902.003	978.591	713.993	917.67	657.684	816.95	774.292	855.281	908.713	866.398	929.514	963.344	1003.28	965.928	738.704	1008.45	1005.89		944.969	877.263
KTNA1_HUMAN	Katanin p60 ATPase-containing subunit A1	KATNA1	0.297982	286.044	245.046	202.91	201.234	231.94	342.326	190.291	236.577	476.748	287.098	298.128	500.35	249.004	190.276	221.827	252.256	410.554	270.431	261.651	211.973	222.48	362.789	260.53	273.778	202.694	284.535	249.316	384.789	166.672	203.363	290.353	248.279	291.045	240.811	305.041	320.157	322.857	433.183	258.865	192.651	505.424	237.828	422.155			303.284
PSIP1_HUMAN	PC4 and SFRS1-interacting protein	PSIP1	0.906959	90.9712	121.005	197.765		228.173		166.051	68.8129	506.905	122.304	80.3249	371.073	194.44	26.3763	54.2838	154.419	136.369		77.2341	101.699	430.655	96.6309		74.2716	156.832				210.926	127.27		97.6013			71.5105	347.294	91.0052		93.0593	91.8193		102.136	102.527	1051.38	545.798	43.6434
ERLN1_HUMAN	Erlin-1	ERLIN1	0.209857	1119.32	1372.01	1393.69	1184.84	2015.32	983.918	1417.26	1134.03	1380.8	1306.85	1395.22	2521.26	1226.88	1149.51	1546.06	1434.29	926.217	1235.4	1248.78	1033.14	1578.85	1258.57	1223.85	1198.84	1249.87	1520.4	1405.76	1436.44	1316.57	1210.85	1342.74	1117.82	1210.95	1466.58	1289.05	1915.4	1371.3	1167.28	1384.37	2042.27	1537.99	1393.65	1669.09	995.03	1002.86	1175.32
GPC4_HUMAN	Glypican-4	GPC4	2.73963	198.224	234.411	237.438	100.909	282.05	424.42	197.396	92.22	484.796	146.887	99.2298	387.056	180.93	122.879	146.294	417.66	265.236	287.75	272.429	264.69	597.593	1119.63	135.531	101.566	242.775	188.252	202.995	72.7406	182.398	180.726	145.941	127.509	165.589	195.929	145.441	183.413	225.381	264.131	129.689	402.811		191.445	250.979	8959.29	1461.53	624.543
NDUS3_HUMAN	NADH dehydrogenase [ubiquinone] iron-sulfur protein 3, mitochondrial	NDUFS3	0.144055	1615.36	1691.01	1792.69	1498.67	1913.02	1434.87	1341.34	1494.85	1364.3	1705.8	1766.76	1518.63	1619.85	1362.7	1732.19	1643.06	1505.96	1325.28	1732.31	1373.07	1390.27	1562.8	1600.15	1502.84	1667.13	1627.27	1503.67	1797.96	1213.62	1650.6	1613.42	1529.56	1603.92	1274.39	1710.96	1557.37	1719.71	1423.84	1431.56	1731.42	1662.44	1738.73	1586.01	633.513	1437.35	1492.3
SRS10_HUMAN	Serine/arginine-rich splicing factor 10	SRSF10	0.440843	319.578	386.687	361.047	321.672	582.801	120.806	177.834	359.369	502.829	242.606	237.775	800.538	414.95	384.399	463.518	416.843	272.16	187.668	358.175	172.651	411.03	458.254	321.369	430.859	261.8	811.903	376.648	526.806	294.297	345.922	419.579	323.518	263.828	318.007	413.076	978.392	238.693	702.57	369.291	495.179	378.244	495.322	369.799			378.463
CLN5_HUMAN	Bis(monoacylglycero)phosphate synthase CLN5	CLN5	2.61961	440.335	375.835	272.971	235.497	395.744	458.018	415.593	287.432	912.518	671.726	341.644	733.56	392.756	348.905	587.419	478.401	379.923	482.356	563.237	479.107	423.301	619.856	424.102	213.679	330.541	581.062	360.845	430.672	337.343	367.005	546.413	352.954	339.261	571.402	391.342	368.979	532.82	527.998	331.381	401.148	883.401	589.707	503.7	15049.4	9433.39	303.708
HSBP1_HUMAN	Heat shock factor-binding protein 1	HSBP1	0.350224	1028.58	947.692	970.418	591.83	570.282	1376.99	1308.81	1302.05	1011.29	1061.47	1103.65	527.278	1138.31	1003.54	551.293	990.409	1184.45	505.81	996.03	1228.21	832.573	1148.04	1222.66	879.028	1017.11	1395.77	815.735	885.021	568.384	872.528	760.322	1914.8	949.068	1200.3	1136.1	670.815	1015.36	793.324	615.112	1052.61	673.184	1260.09	935.25	2235.6	2182.01	707.761
ECI2_HUMAN	Enoyl-CoA delta isomerase 2	ECI2	0.231421	250.535	289.707	272.69	284.623	302.898	299.802	333.149	307.989	364.641	241.009	251.183	212.069	216.535	292.831	337.997	326.442	336.552	264.849	339.914	214.305	235.19	286.154	262.766	244.394	224.203	311.954	235.233	340.57	311.235	226.414	313.75	245.056	307.688	227.988	270.704	400.955	363.862	384.669	268.546	317	260.404	320.684	219.189		657.871	230.577
EED_HUMAN	Polycomb protein EED	EED	0.368413	89.015	157.711	101.211	162.583	264.874	150.074	155.472	122.136	273.131	156.253	117.579	328.876	213.098	111.437	278.896	101.204	123.341	183.784	158.027	114.677	205.326		272.532	224.247		153.164	188.644		137.747	151.643	222.02	128.811	223.244	132.48	130.708	211.241			159.478	150.826	194.283	196.76	165.581			136.469
BAF_HUMAN	Barrier-to-autointegration factor	BANF1	0.327637	2012.84	1925.77	2140.27	2089.68	3356.79	2689.23	2267.79	1841.43	2611.13	1851.54	1913.47	3440.46	2579.97	2557.7	3051.05	3556.59	1854.23	2362.37	2421.59	1992.76	2372.61	3000.03	1927.13	2504.22	2024.13	2429.94	2870	3146.61	2554.94	2191.43	3055.86	2168.27	2383.13	2332.93	2244.43	3375.73	1615.37	3518.32	2605.97	2592.59	2907.87	3179.08	3596.13	8083.82	2303.47	1863.76
SF3B1_HUMAN	Splicing factor 3B subunit 1	SF3B1	0.145294	1205.56	1214.1	1316.52	1094.35	1269.5	1039.38	1260.95	1230.66	1240.74	1266.99	1268.1	2213.27	1341.16	1097.99	1096.1	1388.08	1217.25	1358.79	1189.38	1212.78	1599.76	1043.11	1227.05	1150.33	1342.13	1305.43	1084.99	1392.1	1144.04	1153.27	1325.19	1111.72	1176.09	1173	1146.82	1345.52	1213.28	1217.38	1031.08	1289.73	1192.2	1018.64	1093.84	1762.72	1311.43	1125.78
CSDE1_HUMAN	Cold shock domain-containing protein E1	CSDE1	0.165101	752.501	699.884	771.676	814.658	681.167	671.472	564.865	810.28	731.435	838.76	903.303	625.754	660.062	687.602	919.597	1036.31	816.441	887.038	771.169	729.594	830.926	820.64	950.287	892.505	619.917	765.755	762.189	980.512	756.532	793.69	838.971	739.482	707.612	783.779	763.201	787.731	898.881	1032.64	887.078	690.118	1204	813.695	700.528	889.406	1032.35	861.199
SG2A1_HUMAN	Mammaglobin-B	SCGB2A1	2.34953		1575.12		186.985		347.376	169.534	156.937	523.481			199.226		281.003				111.115	310.229	885.799	313.196	21102.8	767.18		98.7668		512.867	1652.26	168.698	158.348	347.29		1126.72	841.124	307.362	205.656	892.452		1297.88	5183.9		2755.34		3352.33	5956.01	1363.14
STX11_HUMAN	Syntaxin-11	STX11	0.487381	541.384	484.733	527.772	307.589	686.851	243.327	488.354	462.693	707.895	379.739	322.575	1285.18	657.38	542.953	463.946	469.666	404.218	372.226	516.471	418.751	1244.37	314.291	478.942	472.018	620.347	524.968	407.199	675.419	405.59	453.49	541.069	385.179	679.522	677.566	462.02	1198.36	463.825	573.13	658.774	854.314	1101.22	515.014	777.634	1233.93	1544.23	504.559
SKAP2_HUMAN	Src kinase-associated phosphoprotein 2	SKAP2	1.76189	383.555	701.26	347.185	188.763	1065.56	263.228	766.325	302.4	1035.46		272.615	2933.3	854.588	514.172	722.112	368.165	553.43	307.375	290.806	437.087	1950.63	376.458	399.485	409.433	458.782	1361.19	706.748	618.994	660.751	329.959	335.877	441.409	539.824	1026.96	524.585	2027.09	459.457	302.246	777.93	1032.04	1006.49	551.655	999.527	12994.5	1595.01	303.701
PRKRA_HUMAN	Interferon-inducible double-stranded RNA-dependent protein kinase activator A	PRKRA	0.173366	4515.32	5030.72	4354.79	6043.39	3677.2	5213.82	5864.58	5536.33	4556.34	5945.58	5537.56	5584.81	5160.96	6283.16	5606.07	3962.77	4519.01	5889.25	4845	4086.96	4688.79	4474.78	5381.39	5288.57	5360.12	6078.73	6538.82	6749.84	5223.32	5741.64	5733.36	4621.45	4989.22	4771.14	5293.34	4866.17	5842.89	6181.36	5455.37	4077.71	5932.27	4046.45	4445.39	2399.15	3570.67	5139.64
KS6A5_HUMAN	Ribosomal protein S6 kinase alpha-5	RPS6KA5	0.431262	199.169	308.648	242.919	315.61	821.812	185.291	398.312	245.349	239.962	363.923	280.249	731.319	489.157	464.357	627.71	221.345	345.781	503.404	275.599	316.762	418.065	227.396	280.905	411.024	231.04	674.424	495.434	565.29	382.365	335.584	342.164	332.967	365.226	481.251	337.597	583.292	379.875		409.119		882.194		677.538
MYCB2_HUMAN	E3 ubiquitin-protein ligase MYCBP2	MYCBP2	0.759861	268.04	318.568	263.935	349.049	309.148	252.771	308.921	326.909	318.799	328.845	335.909	424.895	281.555	384.545	390.068	359.084	291.85	345.395	271.835	275.47	316.112	347.246	355.946	340.463	259.356	408.734	355.008	444.488	403.258	305.485	365.07	304.084	370.314	403.831	345.561	320.12	263.337	403.31	326.704	319.96	509.576	355.477	319.296	2733.16	433.696	295.926
PGRP1_HUMAN	Peptidoglycan recognition protein 1	PGLYRP1	0.92091	1420.01	1780.29	432.173	647.787	3587.95	402.503	804.108	870.738	1331.69	101.578	316.462	5091.88	1590.07	460.24	1163.04	1163.44	586.379	1595.86	424.109	587.435	4245.06	1021.51	457.959	774.739	404.75	2564.08	1996.52	1538.32	911.299	412.503	803.573	567.436	1130.81	1556.18	937.905	3003.41	733.651	611.342	1996.54	4030.87	1806.8	1536.09	1746	8294.5	1502.74	3297.81
UBP2_HUMAN	Ubiquitin carboxyl-terminal hydrolase 2	USP2	0.425284	189.539	226.715		102.854	361.556	246.186	184.293	185.436	174.419	174.113	221.798		136.23	239.656	167.694	257.398		309.518	230.844	219.255	187.682	281.892	108.027	239.361	113.973	392.034	244.625	297.56	285.947	210.357	282.891	169.578	212.784	434.033	199.709	384.114	135.574	202.073		259.044	423.15		355.059
LYPA1_HUMAN	Acyl-protein thioesterase 1	LYPLA1	0.748916	3964.63	4461.98	3831.91	4150.33	4532.11	3789.77	4493.05	3293.37	4288.97	2430.46	3804.24	6073.39	4205.44	4320.38	5577.11	3994.12	4089.24	4090.69	3818.3	4567.26	4854.97	5416.25	3213.9	4525.94	3807.71	4852.64	4389.38	4024.44	4180.19	3955.43	4082.12	3665.1	4113.22	6005.44	4373.99	5409.02	3205.27	4697.28	4932.55	5519.76	4692.72	4714.75	6336.87	32938.3	4743.93	3561.63
PRDM1_HUMAN	PR domain zinc finger protein 1	PRDM1	0.24556	360.725	330.887	366.892	374.494	276.441	334.263	303.463	333.851	192.061	450.327	308.434	433.605	372.477	538.172	501.31	533.392	408.321	496.642	358.086	418.197	324.544	501.538	390.446	390.595	366.242	421.548	363.182	592.592	503.863	446.532	516.09	267.664	315.795	541.634	397.809	275.715	200.125	352.166	383.7	434.782	516.258	392.23	302.256		750.28	294.218
CREG1_HUMAN	Protein CREG1	CREG1	0.474413	560.509	278.919	405.412	270.732	548.438	336.614	495.934	261.264	698.18	297.061	220.431		315.208	776.411	326.892	374.278	139.095	731.114	182.489	326.748	509.931	980.52	163.51	411.989	388.589	233.063	532.819	233.562	660.745	670.699	325.663	394.837		907.26	233.461	702.775	133.73	588.215	761.14	770.247	870.971	665.402	561.251	1053.18		478.287
SPB7_HUMAN	Serpin B7	SERPINB7	0.840949	373.633	271.3	142.322	316.175	129.001	288.888	406.09	374.321	466.477	325.893	235.228	361.465	281.012	523.02	635.627	197.93	181.83	518.532	372.574	318.659	211.006	456.879	311.31	338.242	199.027	731.515	322.706	529.526	760.732	390.472	515.742	266.379	179.366	763.59	308.042	237.826	146.095	524.492	296.017	214.323	932.9	368.411	223.263	2495.26	2360.16	409.571
FCN3_HUMAN	Ficolin-3	FCN3	1.11247	264.034	427.811	118.972	166.201	512.262		163.01	569.345	195.355		325.422	2392.19	119.133	307.529	705.302	245.361		3355.63	139.007	151.472	157.367	249.856	442	260.391	249.834	535.247	207.923	984.463	352.875	111.7		188.971	296.349	2374.29	438.984		155.852	409.683	293.72	187.409	1245.77	735.488	692.752		1406.87	227.608
U520_HUMAN	U5 small nuclear ribonucleoprotein 200 kDa helicase	SNRNP200	0.895025	969.316	1145.18	1026.1	1188.39	1496.31	958.379	999.754	1035.71	1159.13	1096.65	968.946	2068.85	1239.67	1074.77	1471.85	1402.61	923.187	1086.85	1004.9	951.96	1230.4	1099.08	1303.06	1220.52	1062.27	1553.65	1162.2	1246.69	1069.69	982.428	1331.14	979.171	1102.35	1066.52	1067.4	1663.09	1134.13	1628.24	1136.9	1515.15	1434.9	1263.64	1276.31	11218.5	1351.79	1064.25
TIPRL_HUMAN	TIP41-like protein	TIPRL	0.282935	1056.34	957.725	962.342	1017.75	927.371	1025.03	1105.54	1043.19	1027.87	882.082	1179.59	1238.14	1053.9	1217.78	1471.88	1340.55	847.04	1077.9	1095.58	926.009	1073.05	937.024	1002.09	1200.99	1164.53	1510.5	1107.05	1526.14	1088.74	1006.06	1330.58	1150.41	1031.09	1103.54	1167.04	1048.03	1189.77	1203.45	969.264	1198.26	1267.03	1179.13	1194.11	3514.64	1370.91	1082.45
TM1L1_HUMAN	TOM1-like protein 1	TOM1L1	0.461141	771.572	620.211	571.843	530.084	585.219	643.182	462.569	508.41	464.996	643.2	390.801	386.754	397.222	758.229	877.137	538.335	398.772	712.868	663.408	742.446	626.744	862.751	721.236	440.001	668.31	881.632	292.938	883.092	619.57	664.944	596.731	527.382	597.692	900.48	548.201	346.48	450.573	916.056	590.132	422.359	727.232	451.985	541.521	2616.06	1396.45	552.181
PPM1B_HUMAN	Protein phosphatase 1B	PPM1B	1.14555	671.759	506.919	616.055	491.934	905.647	611.95	673.121	577.096	917.393	513.387	551.916	1477.25	725.055	514.529	778.962	579.944	773.259	455.746	528.049	626.488	763.321	707.673	533.549	690.514	715.007	711.085	709.028	533.842	581.372	412.379	616.576	626.027	529.32	803.06	577.415	1211.86	630.52	719.379	755.89	778.839	633.801	656.748	882.168	8564.49	1036.53	587.462
NU155_HUMAN	Nuclear pore complex protein Nup155	NUP155	0.181714	665.142	811.839	632.744	618.426	967.37	659.206	746.234	624.637	806.946	646.615	601.92	1244.11	762.559	617.049	924.218	797.488	573.255	686.037	621.749	681.742	726.834	621.516	713.099	758.555	691.281	969.128	783.334	823.621	678.213	648.594	764.346	589.635	700.297	695.505	688.778	932.325	648.327	702.061	719.611	809.067	910.362	656.939	718.975	799.5	661.6	660.302
XRP2_HUMAN	Protein XRP2	RP2	0.493457	1465.02	2190.95	1419.07	1183.15	2386.83	1453.76	1976.88	1455.16	2731.39	1273.25	1492.07	5343.52	2195.64	1359.64	1960.04	1137.41	1495.26	1386.81	1452.63	1662.19	2976.44	1880.09	1577.91	1715.49	1221.64	2720.97	1495.59	1810.07	1426.61	1355.47	1286.38	1381.08	1742.34	2086.12	1633.21	2596.19	1730.7	1298.07	1385.34	2272.6	1713.49	1327.62	2215.13	6696.02	1921.13	1295.66
CRTAP_HUMAN	Cartilage-associated protein	CRTAP	1.74973	459.169	477.617	611.634	234.686	335.601	884.783	463.888	152.373	1630.88	290.827	430.596	1122.9	384.577	414.244	349.014	402.418	991.614	541.728	574.627	740.419	1639.88	2192.14	406.724	338.64	877.31	504.089	192.826	264.298	428.151	555.484	426.908	509.973	453.705	440.41	352.201	395.85	360.822	352.033	430.26	703.013	268.615	444.281	330.281	10290.1	5022.67	789.055
S2512_HUMAN	Electrogenic aspartate/glutamate antiporter SLC25A12, mitochondrial	SLC25A12	0.193724	821.413	783.656	773.524	786.411	862.516	784.414	722.16	722.246	889.06	884.594	813.085	877.95	763.28	665.218	1011.72	1017.36	765.929	700.145	859.249	691.932	645.386	1064.94	754.424	725.421	811.444	905.568	676.168	939.115	566.902	844.875	952.949	735.948	1046.18	834.196	876.18	932.625	933.103	800.019	813.601	885.578	852.359	871.744	778.569		1577.77	748.928
RENR_HUMAN	Renin receptor	ATP6AP2	1.41063	1407.54	1113.95	1164.07	760.94	931.728	2069.33	1071.92	881.721	2596.86	840.603	1268.52	1878.25	931.219	989.89	803.86	1083.17	1611.28	1186.71	1321.26	1548.09	2456.84	3747.1	968.909	885.232	1547.51	714.636	635.423	826.702	794.874	1214.43	770.91	1188.99	774.076	1291.54	786.599	882.586	916.343	943.443	1090.93	1794.63	831.716	1212.89	1000.56	17056.9	11620.6	1538.8
EIF3G_HUMAN	Eukaryotic translation initiation factor 3 subunit G	EIF3G	0.15801	1883.97	1391.84	1851.89	1426.49	1738.08	2021.57	1439.8	1632.38	1940.64	1647.56	1967.62	1498.11	1364.91	1488.86	1251.5	2001.44	2031.73	1613.97	1528.95	2127.11	1888.2	1920.74	1490.22	1483.97	1897.45	1688.87	1391.37	1815.69	1304.14	1629.04	1542.44	1490.88	1228.78	1617.38	1607.59	1559.28	1558.25	1647.16	1705.72	1302.38	1624.46	1662.99	1414.56	1651.09	2286.68	1810.49
EIF3J_HUMAN	Eukaryotic translation initiation factor 3 subunit J	EIF3J	0.224125	959.935	889.966	999.084	1240.55	812.846	995.1	1065.89	1323.93	1222.8	1321.88	762.073	860.334	1365.62	1461.6	1098.26	790.435	994.401	1020.36	958.065	1276.77	1097.25	1237.01	918.101	1269.03	892.984	1391.15	1047.52	1636.79	1477.26	890.828	1054.51	1008.63	1192.56	1158.72	1352.48	729.285	857.61	1234.78	946.012	816.47	1505.5	797.23	701.608	2122.27	1380.29	793.486
CBR3_HUMAN	Carbonyl reductase [NADPH] 3	CBR3	0.242626	7516.07	10973.8	12057.1	9597.51	7992.58	7793.9	6954.48	6445.72	6690.7	6409.41	9389.81	5463.99	6026.54	10277.6	8639.65	8847.04	7251.32	8140.07	11434.9	11934	6188.69	9708.09	10791.5	12195	7905.73	5157.5	9383.94	9917.43	9837.46	6273.8	7902.84	11993	11570	7347.48	6468.8	8978.23	6718.81	10542.5	11085.2	6219.52	11620.2	7346.43	10196	7239.54	7936.23	7256.5
PSD10_HUMAN	26S proteasome non-ATPase regulatory subunit 10	PSMD10	0.275623	552.683	425.53	580.982	558.228	740.099	514.596	570.427	460.374	630.542	486.56	632.081	886.789	580.609	532.233	626.997	833.808	605.656	560.713	451.442	576.038	550.805	594.245	570.12	495.046	541.058	570.518	661.849	521.704	487.285	577.112	606.271	520.475	446.614	559.238	468.572	1031.78	915.907	689.238	820.24	1012	504.118	822.604	743.347	1590.18	640.342	866.655
AP1G2_HUMAN	AP-1 complex subunit gamma-like 2	AP1G2	0.282415	1468.72	1787.9	1994.89	1635.35	2642.89	1260.62	1617.84	1190.28	2070.24	1604.4	1226.15	3533.51	2018.5	1650.36	2537.4	1473.35	1501.89	1586.43	1545.58	1809.67	2597.02	1716.83	1437.84	2078.34	1419.87	2290.12	1837.8	2515.39	2109.17	1807.89	2105.74	1392.91	1805.82	1794.43	1736.1	1967.43	1446.12	1709.95	1964.1	1634.74	2414.77	1695.9	1865.83	4113.86	1778.14	1937.53
FACE1_HUMAN	CAAX prenyl protease 1 homolog	ZMPSTE24	0.150314	2055.62	1459.67	1356.48	1452.71	1553.37	1307.24	1234.03	1736.03	1340.48	1762.36	1444.2	1652.19	1306.49	1528.26	2222.98	1593.33	1328	1707.13	1588.69	1471.94	1414.58	1497.74	1754.76	1646.83	1494.83	1968.63	1682.35	1648.85	1479.01	1641.49	1564.66	1418.62	1638.6	1443.34	1654.42	1883.77	1580.74	1521.34	1188.73	1510.82	1780.19	1694.32	1704.27	573.236	1458.3	1732.34
IDHC_HUMAN	Isocitrate dehydrogenase [NADP] cytoplasmic	IDH1	0.467122	14186.6	10513.7	16488.5	22219.6	12748.3	13661.7	11829.4	8807	16204.9	9075.56	13756	14463.9	9943	11386	13717.7	9318.3	16682.4	11999	11709.8	15707	17663.6	12654.6	11467.3	12817.2	11256	13933.1	10061.9	12652.6	10542.6	13560.6	9447.67	10131.1	11266.8	11756.9	11327.1	15121.1	9850.85	12633	15378.7	9435.99	11850.9	10903.6	12428.5	61220.8	23827.7	10921.9
SCO1_HUMAN	Protein SCO1 homolog, mitochondrial	SCO1	0.336579	737.612	522.473	624.696	428.714	1068.75	523.972	324.936	467.723	680.475	754.31	629.548	589.234	529.724	542.512	263.589	1281.26	646.423	399.665	678.028	503.185	702.339	593.069	570.207	494.477	789.617	678.482	548.646	668.979	439.953	764.051	797.657	831.568	691.45	463.219	706.869	824.533	796.502	819.352	520.768	636.782	545.538	825.799	671.886		899.67	677.514
CP7B1_HUMAN	Cytochrome P450 7B1	CYP7B1	0.622456	2566.88	1238.26	1717.97	2140.94	1105.09	1216.06	1813.85	1089.73	427.066	1356.35	1563.07		1609.98	1856.52	2361.58	337.397	3506.08	2362.95	1121.42	453.224	2448.57	4618.78	2429.5	1962.02	798.344	1634.03	3149.36	1726.46	1660.61	1507.77	1485.64	656.341	1343.41	4485.77	1765.08	1143.01	1511.3	2151.66	2495.51	1699.53	2483.59	1995.21	1145.22		1113.74	519.279
ATRN_HUMAN	Attractin	ATRN	0.531825	117.453	197.905	150.182	169.21	114.427	259.644	174.914	153.012	164.167	131.515	132.791	220.005	162.479	167.425	285.293	77.2452	152.366	261.138	148.965	87.4336	143.988	318.377	143.365	182.334	114.605	208.391	166.927	333.262	133.009	139.463	174.146	197.569	182.639	233.627	206.071	197.063	225.468	160.282	184.869	143.697	159.107	164.376	158.835	816.793		149.11
RBBP9_HUMAN	Serine hydrolase RBBP9	RBBP9	0.240342	1632.44	1522.82	1249.72	1635.93	1391.85	1105.38	1483.69	1486.41	964.615	1098.45	921.323	1877.46	1514.97	1763.32	1468.52	1200.06	1303.66	1473.91	1397.08	1196.2	1358.44	1205.92	1496.26	1526.67	1105.46	1299.27	1468.65	1088.86	1733.57	1522.23	1706.53	1359.37	1196.38	1830.3	1332.16	1425.09	1195.41	1471.92	1496.97	1118.82	1673.21	1074.94	1637.16	3338.03	2140.68	1264.02
STAM2_HUMAN	Signal transducing adapter molecule 2	STAM2	0.168227	23399.6	28207.5	23934.5	26217	18175.1	25616.4	26842.2	27571.4	26998.7	29317.5	30876.4	11274.1	29084.5	30942.8	34292.9	20891.1	26486.5	22791	26515.6	22301.2	21174.3	35332.9	31084.7	28826.6	25031.2	33533.4	23772.4	30776.3	27525.1	27206.1	36403.4	30941.8	27771.7	24902.5	28445.5	20838.5	26494.1	22171.8	21642.2	19189.5	25190	21696.7	20498.1	25240.3	25482.3	22172
TNF13_HUMAN	Tumor necrosis factor ligand superfamily member 13	TNFSF13	1.63711	2016.25	1511.72	2177.81	586.929	983.414	3630.06	2542.18	843.534	4513.84	1028.75	1676.34	3198.99	1246.37	792.342	583.531	3643.63	1990.24	1410.47	1552.31	3231.09	4402.14	5375.09	859.955	669.522	2590.18	750.028	1335.55	883.321	938.049	2303.02	1139.81	2118.3	1115.29	1258.06	923.9	1292.15	1670.33	1764.72	1086.39	5550.23	1288.31	2813.23	1367.02	32526.7	21355	2347.5
AL1L1_HUMAN	Cytosolic 10-formyltetrahydrofolate dehydrogenase	ALDH1L1	0.719812	417.083	222.158	226.138	189.964	214.44	325.853	191.095	194.516	297.543	192.695	223.897	146.585	127.746		399.717	317.295	181.155	234.395	225.594	219.353	286.793	515.235	167.737	235.931	235.425		300.91	311.256	350.604	243.243		177.588	201.038	230.05	241.179	237.994	244.359	383.883	380.406	313.492		350.161	290.933	1858.41	392.632	344.86
DGAT1_HUMAN	Diacylglycerol O-acyltransferase 1	DGAT1	0.463798	223.806	316.512	147.019	169.166		180.336	201.188	257.013	307.648	141.813	229.026	516.2	349.709	368.562	355.739	103.077	150.142	217.634	239.459		251.744	240.673	198.121	467.39	179.177	442.072	315.9	558.054	336.148	284.799	451.902	160.029	288.88	315.542	227.531		200.398		180.32				110.883			186.078
CCNK_HUMAN	Cyclin-K	CCNK	0.407533		271.692	367.219	266.411	187.408	152.446	305.753	249.904	188.26	287.993	172.931	359.027	247.613	387.357	255.723		108.264		203.559	341.62	332.102		140.914	377.473	368.094			212.793	258.589	242.69	474.482	245.054	114.397	353.601	169.746				137.709	408.908						204.758
DHRS3_HUMAN	Short-chain dehydrogenase/reductase 3	DHRS3	0.346041	292.516	230.684	336.691	330.266			244.011	340.585	367.557	375.629	420.231		231.092	344.692	195.723		229.858	180.598	387.707	324.547	176.102		266.625	384.192	297.628	219.568		259.316	242.234	292.507		341.114		381.243	337.866				347.655		278.852	196.933	194.81			498.501
PRAF3_HUMAN	PRA1 family protein 3	ARL6IP5	0.276601	5070.62	6618.4	5740.68	5004.22	9096.39	4124.61	6271.28	5205.43	10392.9	4546.24	5455.95	13007.1	8004.68	4869.79	6659.08	4098.08	6316.25	4639.97	5634.12	5825.77	7891.88	6546.6	7475.11	7484.26	5618.26	6818.31	6164.96	7726.89	4139.17	5541.55	6805.67	5131.55	7329.6	5581.11	6502.71	8134.69	7294.42	4952.72	6559.69	8513.73	7820.45	7365.3	6592.73	9898.25	4762.41	4926.79
DYSF_HUMAN	Dysferlin	DYSF	0.805771	1463.03	3204.46	1961.99	930.334	6650.81	855.264	3179.07	1569.43	4445.94	261.496	997.09	15186.5	3755.04	1905.23	2759.26	1867.23	1406.53	1744.95	1336.37	1825.29	6542.05	2012.41	1665.33	1895.51	1832.55	4798.83	3471.33	2647.77	2313.46	1107.01	1712.6	1849.41	2564.65	4707.69	2451.56	7994.08	2629.22	1161.97	3498.99	6426.05	3748.24	2569.32	4936.9	5546.24	3084.03	1638.99
SPF27_HUMAN	Pre-mRNA-splicing factor SPF27	BCAS2	1.57389	236.073	138.7	276.713	162.457	391.849	156.884	156.833	169.955	244.58	168.628	195.517	252.417	187.168	141.938	153.107	335.386	177.688	223.573	138.348	135.258	277.03	222.474	179.176	205.617	212.081	116.07	233.671	242.053	154.015	154.302	298.845	148.315	200.545	181.791	167.821	425.287	251.323	319.364	263.788	486.628	211.32	418.114	232.1	4001.02	178.674	230.435
DCTN3_HUMAN	Dynactin subunit 3	DCTN3	0.208702	1709.04	2621.77	2044.36	2534.49	1856.06	1873.27	1991.7	2839.06	2300.55	2264.28	2198.21	2425.53	2732.01	2943.93	3515.35	1601.1	1667.55	2018.25	2846.53	2014.37	1871.74	2160.69	2463.28	3007.31	1971.31	3431.95	2397.05	3220.54	2954.32	2547.67	3028.88	2507.2	2849.95	2275.06	2475.02	2284.45	2276.76	2687.77	2249.19	1959.99	2716.31	2227.85	2263.95	4112.91	1910.69	1790.36
BODG_HUMAN	Gamma-butyrobetaine dioxygenase	BBOX1	0.309117	525.689	1085.57	495.858	1403.33	651.477	815.824	789.793	631.186	993.471	1396.98	1191.66	284.807	979.13	1038.34	817.211	721.461	1017.9	1059.8	670.928	251.562	516.96	906.513	1042.98	803.763	905.201	788.987	451.523	638.908	644.233	812.106	1022.6	743.289	898.314	1034.13	424.858	509.059	820.958	750.739	608.626	532.722	784.098	890.933	954.914	739.333	910.329	667.432
DNJC8_HUMAN	DnaJ homolog subfamily C member 8	DNAJC8	0.243465	342.806	415.654	358.508	304.837	444.147	228.939	231.221	317.388	401.349	326.105	345.058	633.92	429.922	246.952	385.346	332.468	377.814	384.479	278.904	387.555	615.687	410.248	459.605	468.869	347.457	459.619	395.494	462.416	391.097	264.904	521.284	319.002	377.309	318.23	312.283	515.985	373.577	532.557	483.035	408.175			289.929			472.596
ATP5H_HUMAN	ATP synthase subunit d, mitochondrial	ATP5PD	0.181009	5150.78	5341.32	6667.9	4306.25	6065.99	7357.39	5055.35	5982.37	6671.39	6584.48	6956.2	6207.4	5570.62	4438.26	4632.72	6433.91	6431.85	3585.55	7157.26	6381.94	6249.24	7437.01	5655	4718.51	6220.66	7603.69	7173.66	6458.56	4309.44	5419.52	4773.5	7073.95	5526.43	5737.29	5088.35	7080.58	5914.7	7089.65	6600	8407.28	7076.02	7439.07	6581.36	5477.58	4438.45	4684.85
FLOT1_HUMAN	Flotillin-1	FLOT1	0.662354	565.112	850.722	916.382	341.419	2311.51	471.506	1160.22	597.856	1747.83	272.869	595.117	4448.44	1246.76	659.565	837.667	975.738	624.18	676.182	579.477	871.317	2458.09	996.083	677.362	630.654	874.29	1488.93	1581.51	850.111	648.375	420.233	611.46	902.768	769.866	1572.61	692.884	2719.47	948.295	637.503	1332.35	2470.53	1144.91	1116.21	1507.92	1945.62	1107.9	758.642
ATP5L_HUMAN	ATP synthase subunit g, mitochondrial	ATP5MG	0.202159	2518.03	3329.57	3358.77	4248.55	3936.68	2646.43	2515.48	3479.83	3061.44	3634.3	3505.21	2814.81	3620.94	2975.51	5016.07	4672.45	3072.9	3205.24	3940.08	2484.8	2984.39	3498.16	3360.94	3660.45	4060.09	4693.21	3568.06	4672.23	3767.08	3159.94	4612.62	3426.67	3653.77	3146.94	3763.7	3933.9	3606.87	5576.55	3906.59	3968.7	4336.41	4054.58	3781.8	1946.54	3745.03	3773.58
CBPD_HUMAN	Carboxypeptidase D	CPD	3.55715	1858.53	512.703	720.283	382.599	464.034	1388.26	593.039	451.115	2439.23	430.598	577.441	1511.71	500.372	553.255	492.444	603.384	912.066	712.924	766.737	1122.8	1413.28	3800.43	559.135	457.943	631.945	470.144	350.435	380.881	580.343	584.228	938.924	473.142	524.44	1065.46	755.697	542.18	342.744	488.204	482.743	413.066	601.288	579.455	495.323	48734.9	23388.3	1441.97
SASH3_HUMAN	SAM and SH3 domain-containing protein 3	SASH3	0.657729	183.29	164.8	158.736		387.363		222.883	94.2036	337.482			775.128	275.892		153.175		162.561	252.494		121.977	618.254	200.982	103.578			307.238	248.143	84.6408	176.497	124.423		76.828	159.814	385.326	123.051	456.392	186.041	200.252	236.916	355.14		589.156	209.399	682.283		172.738
GLRX3_HUMAN	Glutaredoxin-3	GLRX3	0.146469	5849.12	5247.65	5447.12	5673.02	5032.84	5277.84	5184.01	5452.25	4411.11	6126.21	6088.56	3422.07	5045.16	5115.5	4591.21	5690.26	5175.32	5350.62	5559.78	5423.38	4326.69	4945.32	5211.6	4458.14	5347.09	4481.23	4416.21	5132.32	5043.65	5298.76	5029.66	6149.1	5129.43	5135.58	5625.19	4470.9	4932.49	4792.67	4142.68	4536.87	3516.39	4826	4477.83	5835.34	4055.82	5031.54
KT33A_HUMAN	Keratin, type I cuticular Ha3-I	KRT33A	1.21581	529579	312552	141045	199304	270845	281131	696956	357794	114502	821248	225994	705413	338756	405159	581863	235502	145197	842102	154312	137242	151808	209814	281377	601461	104124	598364	869636	873120	894184	581507	529152	254501	156014	593784	584483	290370	217598	1990510	2.74435e+06	186490	2.21022e+06	222130	325228	1.43382e+06	402164	784121
KRT34_HUMAN	Keratin, type I cuticular Ha4	KRT34	1.34818	4910.84	1814.27	699.828	1803.72	1124.21	2006.22	8376.4	2943.37	693.903	9451.06	519.956	9120.7	3728.98	3556.3	3956.94	1129.73	828.661	8582.9	634.722	1111.96	919.557	846.54	1957.91	5299.94	477.441	4259.74	9508.95	8292.44	9220.05	5376.4	4409.15	1994.34	1345.72	4883.64	6328.05	2183.62	574.773	13415	3784.68	695.265	19080.8	1244.71	2198.15	9244.03	2147.12	8622.57
KRT36_HUMAN	Keratin, type I cuticular Ha6	KRT36	1.14929	42243.3	20133.8	7097.73	22606.6	13629.2	18047.8	91293.3	31983.7	2844.26	58477	5856.81	47277.2	30462.4	38719.6	78160.8	14687.9	4530.22	115752	7296.72	7826.41	3422.03	17762.7	33274.9	41744.4	4731.8	56325.2	90262.5	95004.8	65894.7	42634.7	63668.1	14026	29227.8	63680.4	49018.6	25520.9	14108	59484.1	50861.1	4365.23	184773	26414.2	27738.7	9298.55	10064.7	49920.2
KRT38_HUMAN	Keratin, type I cuticular Ha8	KRT38	0.197977	193676	174099	191453	193254	174715	230248	159687	199918	198684	196264	246128	155789	164355	183468	141189	185155	207778	172192	183731	196162	158351	179554	190134	175416	231780	162266	289040	159945	187635	184322	269263	211203	200227	180518	161171	155556	232681	130597	221149	153286	205845	141975	138884	66539.6	225490	260877
RL1D1_HUMAN	Ribosomal L1 domain-containing protein 1	RSL1D1	0.271159	349.617	227.397	327.999	370.643	298.29	454.604	292.017	263.396	305.04	397.634	290.88	133.408	329.277	299.717	263.643	528.284	255.573	274.99	212.973	334.37	313.181	459.553	359.463	283.466	250.725	194.968	332.873		424.073	242.158	246.695	172.34	209.146		198.178	301.553	312.836	507.943	281.68	311.837	282.655	402.275	316.401		428.587	349.817
ANXA9_HUMAN	Annexin A9	ANXA9	0.363413	2074.86	3528.98	3044.63	2160.61	2990.1	1798.94	2241.39	2436.68	1346.44	3305.44	1993.43	1716.94	2028.96	4158.66	4991.41	3397.62	1533.33	3956.31	2914.39	3817.5	1549.11	2736.68	3389.58	4347.71	3470.81	3764.24	3228.19	4379.36	1655.67	1325.79	3230.4	1850.08	2040.25	4185.13	3618.79	1945.92	1519.2	2776.21	3052.3	2047.31	5398.67	3659.31	4676.08		1817.39	1100.37
CLPX_HUMAN	ATP-dependent Clp protease ATP-binding subunit clpX-like, mitochondrial	CLPX	0.225958	374.055	315.209	392.905	346.456	303.051	369.701	289.397	390.15	297.356	352.797	515.048	307.519	492.285	252.092	430.847	609.891	360.374	379.212	422.757	525.733	326.631	374.262	428.335	627.426	352.591	418.003	295.961	603.287	522.976	369.423	238.767	379.359	308.268	352.001	393.886	373.8	374.392	358.195	431.572	467.552	576.146	405.441	356.571		556.664	384.763
NEBL_HUMAN	Nebulette	NEBL	0.196975	851.614	787.114	890.444	713.93	560.103	882.796	744.89	822.332	803.247	987.712	931.446	429.542	752.979	779.217	916.866	556.014	978.707	672.619	696.135	776.974	614.6	925.254	699.382	840.806	775.252	810.481	664.44	911.639	839.673	680.531	897.982	730.711	883.139	572.577	850.95	533.779	939.979	637.955	532.431	527.634	1031.21	632.767	507.344	801.619	1218.13	840.547
S14L2_HUMAN	SEC14-like protein 2	SEC14L2	0.24846	588.233	598.3	715.418	725.916	641.444	429.866	450.083	497.915	404.813	593.497	438.602	376.189	439.571	500.454	681.651	522.169	520.625	625.319	674.158	478.237	286.268	509.688	677.132	396.723	378.553	812.975	592.003	803.302	547.394	642.287	560.865	630.885	445.419	648.207	771.462	519.408	486.631	664.018	677.135	388.561	798.83	515.527	865.277		1269.65	583.979
ERG24_HUMAN	Delta(14)-sterol reductase TM7SF2	TM7SF2	0.335144	1489.85	1611.15	1480.68	2019.09	1392.92	2106.69	1355.91	1991.12	1219.12	2466.93	1271.92	616.501	1454.85	1662.07	2227.03	1593.91	1329.8	2337.72	2707.38	1018.38	1023.64	1944.51	2012.43	2008.51	1407.02	1868.79	1211.18	2853.19	1567.6	2111.51	2473.78	1469.7	2051.34	1854.8	2126.13	959.117	1486.45	2119.25	1196.13	760.267	2372.36	913.936	1220.09	645.926	1178.19	1100.16
SYUG_HUMAN	Gamma-synuclein	SNCG	0.642915	819.708	500.098	477.435	231.17	606.14	363.367	401.946	227.282	423.585	274.858	315.381	388.723	444.735	224.141		454.718	714.275	215.153	297.754	762.975	366.056	400.217	341.602	344.445	464.723	277.204	730.32	199.063	220.104	292.089	245.404	353.533	224.189	390.502	319.704	279.021	180.571	363.115	480.954	699.761	312.046	398.106	544.563	1384.12	1749.62	719.108
CIAO1_HUMAN	Probable cytosolic iron-sulfur protein assembly protein CIAO1	CIAO1	0.232671	529.721	669.782	457.138	636.042	890.243	547.045	485.53	750.037	326.966	507.298	469.957	794.269	605.254	496.183	890.642	655.042	497.816	574.546	612.509	432.225	454.283	472.529	594.783	603.563	279.439	722.207	643.26	784.722	463.036	672.217	748.568	521.142	616.439	665.518	650.968	833.42	841.469	950.935	670.56	912.749	882.668	631.359	548.38	614.211		611.452
SRP72_HUMAN	Signal recognition particle subunit SRP72	SRP72	0.0936946	1282.62	1338.42	1275.51	1345.96	1487.15	1429.25	1261.39	1327.85	1288.42	1426.35	1370.24	1258.43	1228.62	1249.18	1396.13	1542	1378.06	1201.46	1350.58	1193.39	1475.78	1567.69	1394.34	1445.11	1117.33	1448.71	1347.29	1443.35	1222.77	1163.19	1542.02	1384.14	1163.51	1042.92	1272.22	1281.37	1360.56	1558.67	1430.08	1459.44	1297.16	1303.3	1279.44		1270.65	1468.27
JTB_HUMAN	Protein JTB	JTB	0.274461	853.391	1074.15	665.912	751.617	781.792	879.022	788.962	778.401	616.197	913.636	603.578	618.29	105.717	1014.24	732.207	858.882	597.07		405.876	449.251	792.314	434.121	658.928	851.707		1071.54	723.803	511.341	729.926	723.995	624.252	820.288	750.879	712.944		531.422	934.354	511.07		476.722	588.84	650.425	608.444	1160.92		762.801
DDAH1_HUMAN	N(G),N(G)-dimethylarginine dimethylaminohydrolase 1	DDAH1	1.07488	784.305	944.456	673.056	562.036	935.508	807.972	718.676	521.117	829.625	422.019	1021.14	900.439	609.136	951.25	392.676	660.567	698.662	556.546	550.57	835.397	703.885	643.046	551.005	698.361	470.503	452.496	691.921	526.574	392.109	751.326	770.937	640.254	358.467	708.952	516.247	685.813	710.692	797.574	647.071	616.987	757.748	629.706	771.763	7902.03	1422.61	778.067
B3GA3_HUMAN	Galactosylgalactosylxylosylprotein 3-beta-glucuronosyltransferase 3	B3GAT3	1.70347	428.602	236.895	365.541	167.541	304.065	400.367	339.598	114.808	540.73	276.704	306.036	560.653	202.36	259.094	149.803	272.794	379.111	272.706	253.488	439.335	674.652	1054.94	127.445	123.932	394.936	37.4989	161.437	60.4594	220.206	285.468	263.5	336.727	167.687	265.775	186.507	226.353	221.756	236.962	214.327	440.193	74.5011	272.297	198.874	5209.99	2948.59	463.282
MTA2_HUMAN	Metastasis-associated protein MTA2	MTA2	0.353165	616.646	666.333	613.928	462.303	929.584	520.519	597.013	478	866.484	517.912	469.984	2094.49	892.545	537.698	630.198	757.928	534.174	612.318	542.282	490.377	904.272	551.474	523.212	639.202	680.568	752.324	598.1	595.718	666.222	500.638	751.198	437.983	704.377	703.836	457.953	1258.94	606.522	490.062	610.55	1043.6	781.49	756.455	724.461			557.328
CNTN5_HUMAN	Contactin-5	CNTN5	3.48719	79.7543		124.419	138.447		295.085	134.032		497.47	157.339	133.816	237.219		339.459		256.37	123.827	146.827	219.631		88.9422	234.231	181.97	8.75226	63.2925	308.653				194.584		152.278		123.196								83.8822	251.397	12127.5	2332.38
STK10_HUMAN	Serine/threonine-protein kinase 10	STK10	0.591226	1289.93	1826.32	1289.84	1157.89	2997.38	785.135	1932.66	1223.64	2041	706.62	723.783	5429.6	2459.54	1141.79	1955.64	1379.4	1061.54	1273.58	761.172	1345.49	3819.39	1179.72	1402.64	1587.48	1291.77	1901.96	1699.54	1474.87	1710.08	1284.34	1551.77	1246.98	1576.36	1955.75	1366.39	3472.44	1488.2	1190.54	1925.96	3044.98	2405.87	1553.97	1916.09	6534.95	1755.67	1182.28
TPPP_HUMAN	Tubulin polymerization-promoting protein	TPPP	0.388057	662.462	663.177	991.842	694.467	469.511	987.864	675.404	755.951	434.169	839.243	1205.24	358.494	658.478	535.036	315.745	663	585.126	581.054	561.75	544.523	619.484	705.9	729.495	688.069	654.917	350.455	528.012	418.873	523.847	472.761	718.358	675.336	427.513	476.871	691.172	490.246	578.703	813.988	433.511	758.23	381.297	879.939	823.116	1403.3	2109.88	787.426
KBTBB_HUMAN	Kelch repeat and BTB domain-containing protein 11	KBTBD11	0.633338	206.279	255.208	164.059	96.6007	602.892		287.506	162.612	447.132	492.641	139.927	1179.82	423.818	209.892	373.199	270.793	235.73	252.847	178.355	171.053	516.938	211.007	257.685	273.23	230.95	354.293	192.767	273.115	402.154	137.243	82.2125	192.912	183.402	412.062	206.551	763.076	312.979	194.685	327.232	558.379		327.191	515.556	1208.39	493.169	256.914
LTN1_HUMAN	E3 ubiquitin-protein ligase listerin	LTN1	0.34552	207.279	269.017	194.549	268.275	217.171	222.742	273.689	356.984	285.602	307.128	317.648	200.28	265.044	290.051	439.949	370.876	232.296	222.865	253.578	190.909	233.006	223.313	311.115	311.948	262.761	378.727	330.843	392.373	329.665	250.96	361.774	302.489	287.761	319.562	292.887	232.347	293.297	334.324	237.4	246.834	558.341	243.3	331.857		928.605	305.731
TOM70_HUMAN	Mitochondrial import receptor subunit TOM70	TOMM70	0.151413	3151.51	2465.25	3024.06	2618.07	3096.19	2743.62	2499.68	2905.31	2331.59	3532.2	3312.18	1906.02	2672.64	2398.59	3192.88	3592.64	2670.56	2644.87	3173.65	2730.8	2417.77	2326.51	3055.13	3136.06	2562.04	2835.81	2726.24	3299.79	2445.83	3002.76	2794.27	2895.82	2552.23	2420.31	2428.32	2896.72	3290.04	2853.89	2826.83	2991.14	2745.68	3466.84	2899.18	1444.82	1888.22	3252.85
IPO13_HUMAN	Importin-13	IPO13	0.231383	280.625	327.195	273.078	276.31	241.62	180.583	292.181	269.503	301.853	278.439	251.521	245.366	238.465	222.664	448.615	289.166	212.966	259.922	261.888	240.949	177.174	193.059	351.93	312.067	253.739	320.577	272.168	304.137	228.964	306.01	331.442	284.328	254.307	335.621	379.857	379.555	290.741	365.078	220.451	211.239	379.495	247.425	325.114			350.849
MYO1D_HUMAN	Unconventional myosin-Id	MYO1D	0.165572	1919.58	1911.14	1962.24	2541.86	1622.85	2152.03	1920.59	2221.5	1973.35	2484.6	2126.74	999.159	1669.84	2252.67	2125.57	2150.34	2152.26	2046.11	2214.61	2105.95	1498.41	2577.45	2136.5	1818.95	2393.59	1870.29	1805.05	2053.26	1953.02	2309.58	2536.22	1756.09	1697.18	1737.97	2105.52	1578.53	1963.73	2144.73	1512.59	1354.23	2126.34	1851.17	1414.17	2792.92	2085.34	1869.85
TOX4_HUMAN	TOX high mobility group box family member 4	TOX4	0.494537	87.9451	147.619	77.8786	58.8204				82.3181		76.0108	99.6749	119.775	112.78	17.6956	59.6245				55.1702	78.2779	116.913		83.2659	88.4678	60.7338	62.036		47.688	90.494			65.0542		77.5482	59.4289	169.331	118.29	164.856	55.9791		142.305	262.113	223.731			79.3703
SC24D_HUMAN	Protein transport protein Sec24D	SEC24D	0.287825	518.253	618.896	422.922	557.083	496.926	455.613	570.533	550.131	296.723	462.606	506.086	738.923	537.872	441.25	616.158	460.329	473.068	490.78	544.534	382.285	594.023	529.449	637.502	745.424	425.446	783.903	458.029	771.469	538.94	473.433	536.893	565.055	508.969	301.036	558.478	588.472	478.199	713.229	531.087	467.3	631.881	613.404	439.722	1277.56	1211.42	517.6
UFL1_HUMAN	E3 UFM1-protein ligase 1	UFL1	0.113363	2597.54	2704.13	2984.43	3084.34	2964.97	2899.09	2674.26	3213.09	3086.34	3366.96	3386.43	2157.43	2472.3	2744.66	3347.56	3764.35	2953.4	2907.21	3289.02	2703.96	2719.43	3105.14	3212.14	2632.61	3120.49	3036.57	2960.44	3235.12	2839.71	2999.81	3536.73	2891.25	2977.98	2544.02	2925.03	2830.33	3385.07	3441.78	2718.22	3149.02	3282.9	3582.79	2707.7	2787.18	2572.3	3211.06
SRBS2_HUMAN	Sorbin and SH3 domain-containing protein 2	SORBS2	0.82568	389.933	231.475	409.422	309.108	407.221	485.309	344.045	332.334	330.8	407.527	743.167		194.052	187.715	99.7644	496.697	452.906	439.305	249.094	204.448	302.249	526.661	235.807	167.359	408.58		238.295	225.272	203.237	452.567	323.429	342.19	247.348	190.285	373.663	199.516	435.17	121.488	258.086	344.54	235.014	582.907	264.765		2575.2	435.716
SASH1_HUMAN	SAM and SH3 domain-containing protein 1	SASH1	0.156905	1407.05	1373.35	1342.13	1771.02	1263.77	1246.8	1291.55	1363.3	1179.02	1660.58	1496.62	669.682	1154.47	1337.38	1326.55	1354.59	1461.48	1397.59	1652.79	1318.49	873.495	1154.71	1180.13	1165.61	1551.25	1202.66	1223.39	1478.06	1525.16	1417.78	1358.79	1061.9	1195.49	953.305	1610.62	1338.79	1515.56	1268.03	1153.87	1329.51	1263.32	1344.09	957.818	1036.69	1276.18	1279.25
CSCL1_HUMAN	CSC1-like protein 1	TMEM63A	0.655361	666.6	449.651	727.861	260.04	1556.76	662.066	719.745	475.434	1257.72	256.038	382.264	2447.69	932.924	545.755	471.17	600.16	624.255	704.765	524.987	667.892	1753.13	1256.14	542.889	410.991	420.167	742.55	470.816	414.124	415.546	520.176	646.95	444.371	498.359	1199.31	592.892	1532.16	547.917		748.137	1231.98	406.841	483.001	816.82	3074.99	1255.43	716.083
FARP2_HUMAN	FERM, ARHGEF and pleckstrin domain-containing protein 2	FARP2	0.378161	116.902	216.727	131.708	117.286	238.265	156.117	56.5793	113.987		125.687			112.349	115.595	180.63	380.943	135.457	101.393	145.832	113.28	90.9509	155.497	194.342	125.344	93.9045	143.212	95.3098	148.553	128.725	181.553	104.624	168.512	116.202	159.029		63.4237										127.678
UBXN7_HUMAN	UBX domain-containing protein 7	UBXN7	0.279878	408.477	305.603	325.842	295.75	349.567	297.444	296.668	253.848	403.061	395.07	371.419	400.689	337.666	287.074	395.827	398.212	395.421	319.277	233.191	288.812	415.443	339.801	395.132	287.038	343.761	396.707	374.886	475.719	197.159	301.829	264.649	293.591	302.143	293.649	325.903	290.706	367.393	265.051	339.847	402.445	387.457	243.876	350.419	987.721	189.947	307.895
KLH18_HUMAN	Kelch-like protein 18	KLHL18	0.36623			194.707	348.481	655.89	257.36	259.109	257.047		240.529		308.442	262.653	238.436	217.948			421.749	167.572	321.307	175.278	384.205	414.258					491.218		246.363	193.599	218.083	169.05	317.562	329.886		172.226					348.76	313.366
SUN1_HUMAN	SUN domain-containing protein 1	SUN1	0.164073	798.451	788.251	831.675	891.481	766.193	857.746	775.847	882.54	668.629	1052.49	879.485	432.972	684.962	749.796	912.4	725.124	769.771	790.25	864.68	733.362	544.044	752.563	891.406	696.964	805.226	816.536	810.15	759.047	736.762	774.458	715.177	772.598	862.189	636.238	842.896	594.798	925.072	755.214	639.476	625.309	914.504	688.724	581.27	367.849	630.589	709.659
PLPHP_HUMAN	Pyridoxal phosphate homeostasis protein	PLPBP	0.827024	880.443	854.355	864.341	483.53	1258.71	616.125	799.047	796.75	819.845	774.592	894.301	1097.57	794.272	774.272	1084.08	833.111	939.943	835.282	659.708	561.825	864.855	715.452	984.201	726.379	544.298	1021.62	874.548	938.779	867.711	674.237	623.263	709.038	902.034	904.505	845.981	1304.38	817.488	932.843	777.95	1090.63	1192.84	941.492	1214.14	7255.89		691.049
ERLN2_HUMAN	Erlin-2	ERLIN2	0.145037	2011.02	2140.44	1941.32	1898.47	2456.32	1968.03	2338.18	1975.93	2809.35	2268.99	2132.83	3375.45	2068.02	1943.21	2724.52	2052.46	1713.71	1928.98	2036.79	1830.65	2449.97	2180.41	2041.09	2553.08	2248.2	2956.85	2245.36	2800.55	2413.99	1751.3	2225.84	1891.4	1948.92	2432.23	2239.64	2401.45	2479.81	1988.71	2481.5	2211.38	2995.36	2011.88	2396.34	2451.62	2036.97	2026.98
PRP6_HUMAN	Pre-mRNA-processing factor 6	PRPF6	0.261719	448.995	520.786	471.458	423.866	581.763	444.194	418.056	461.18	643.195	478.689	453.969	1244.42	480.324	483.418	599.2	557.96	451.128	520.976	438.992	360.36	603.116	417.386	522.282	546.701	410.917	799.099	519.122	717.265	440.462	502.953	436.783	372.954	421.396	473.4	527.66	821.225	509.808	623.907	586.525	589.013	915.268	619.145	581.817			460.21
FRYL_HUMAN	Protein furry homolog-like	FRYL	0.351386	135.632	164.801	151.815	166.227	209.504	95.7495	193.194	125.516	310.018	152.51	145.633	322.096	214.243	165.378	174.512	158.715	146.745	149.739	123.504	161.224	258.367	188.66	170.294	154.436	114.789	281.137	172.106	221.248	161.054	126.151	179.883	166.19	164.285	216.408	159.087	241.303	135.747	143.851	159.121	244.876	274.381	175.253	174.191	488.746	219.776	151.123
ENDD1_HUMAN	Endonuclease domain-containing 1 protein	ENDOD1	0.199601	1450.71	1692.31	1350	1124.62	1518.88	1531.6	1525.35	1528.63	1439.27	1720.81	1287.68	718.441	1343.5	1642.73	1710.46	1582.11	1562.33	1511.75	1799.14	1444.18	1124.27	1185.77	1292.76	1779.17	866.364	1952.45	2234.65	1740.35	1695.27	1575.98	2194.09	1507.38	1682.58	1394.45	1635.19	1666.48	1490.22	2318.1	1563.48	1312.48	2212.94	1510.86	1580.55	845.411	1161.14	1448.77
GLCE_HUMAN	D-glucuronyl C5-epimerase	GLCE	0.819126	272.263	300.402	168.137	166.573	242.354	262.597	221.007	276.444	266.833	241.312	178.856	258.866	177.059	241.812	278.562	354.874	270.755	274.202	239.55	197.952	262.875	423.969	193.508	209.728	224.331	244.109	116.853	223.354	194.238	291.28	276.783	201.799	216.524	223.373	220.279	89.5132	210.159	282.773	191.97	195.727	198.582	254.826	223.852	1939.89	707.601	269.48
ABLM3_HUMAN	Actin-binding LIM protein 3	ABLIM3	0.400553	466.054	466.599	596.679	493.133	525.913	546.648	524.408	629.967	561.134	736.844	489.744	410.364	593.759	533.569	734.07	611.247	726.444	281.707	589.357	628.023	408.965	798.696	416.241	470.611	483.811	536.797	739.735	489.005	756.523	548.937	917.716	818.488	731.464	460.864	680.288	566.911	1025.26	381.343	459.227	496.269	331.849	681.743	688.388	2191.25	769.256	978.357
WDR47_HUMAN	WD repeat-containing protein 47	WDR47	0.28756	327.094	387.501	309.647	421.498	390.471	249.556	429.124	430.126	288.751	334.527	265.872	283.599	319.37	306.811	450.944	389.918	231.129	375.385	438.368	322.293	235.265	369.264	526.9	369.346	141.833	431.989	374.876	509.241	379.343	268.379	400.864	395.322	427.566	418.681	448.773	316.825	273.073	434.466	268.16	287.885	296.994	379.336	354.548	883.795		347.916
AP2A2_HUMAN	AP-2 complex subunit alpha-2	AP2A2	0.174241	705.474	1013.45	761.336	814.051	934.991	619.784	843.06	798.468	655.461	736.751	653.748	913.419	848.182	729.684	887.387	841.443	643.587	794.058	801.543	715.699	749.988	749.256	812.389	843.522	661.527	1240.04	896.814	954.076	818.941	738.43	973.753	821.788	886.121	837.978	832.025	872.624	888.476	912.88	807.707	876.878	1010.63	893.462	986.729	1148.01	1038.83	809.047
SC31A_HUMAN	Protein transport protein Sec31A	SEC31A	0.0914596	3483.04	3589.38	3584.86	3851.95	3809.99	3356.09	3120.25	3711.17	3071.19	3750.55	4060.62	3589.33	3253.14	3762.74	4774.43	4195.31	3345.73	3384.58	3803.82	3174.99	3511.75	3193.65	3852.11	3774	3438.79	3877.56	3507.47	4389.91	3675.19	3413.93	3730.86	3669.21	3773.18	3157.72	3640.56	3504.71	3839.07	3826.63	3540.52	3629.38	3703.54	3822.01	3512.35	4403.83	3441.74	3725.67
CSTN1_HUMAN	Calsyntenin-1	CLSTN1	1.70908	187.323	108.69	95.7052	141.567	133.568	201.478	175.037	83.3787	279.907	158.422	117.506	326.458	110.288	99.8123	163.632	207.556	113.568	178.773	122.164	186.815	179.89	472.395	116.818	115.405	119.046			80.6875	113.045	88.0306		151.704	270.673	192.43	104.398		113.716	168.397	229.303			245.01	378.756	3276.22	1251.1	256.999
SEM3D_HUMAN	Semaphorin-3D	SEMA3D	1.46323	311.255	248.168	393.74	100.971		623.748	208.556	204.095	1524.79	262.039	185.639	443.539	158.817	195.119	200.742	160.745	398.044	300.34	241.009	370.232	995.783	1379.91	234.903	111.581	513.72		194.716		163.607	238.742	239.683	225.074	222.563	253.108	168.314		144.012	194.934	191.138	343.485	276.19	408.606	161.713	3677.3	3517.1	573.8
ZO3_HUMAN	Tight junction protein ZO-3	TJP3	0.21539	601.58	669.547	774.248	490.345	459.813	585.497	483.611	444.408	536.75	623.82	627.303	355.674	510.759	490.786	823.988	587.851	901.031	625.346	743.759	567.85	601.494	489.738	613.513	656.373	734.504	500.728	528.123	837.385	433.368	875.304	633.33	558.891	425.715	630.178	662.666	544.784	821.353	688.056	529.222	740.148	928.571	732.791	677.561		497.564	649.083
UBR5_HUMAN	E3 ubiquitin-protein ligase UBR5	UBR5	0.294006	157.368	214.254	163.743	187.024	192.997	171.525	184.753	169.459	159.085	235.701	150.743	148.389	146.848	195.501	254.353	193.594	181.747	264.982	174.778	190.337	225.944	208.247	220.69	202.272	104.427	330.213	181.504	285.633	208.643	92.5296	299.219	155.818	120.562	205.443	192.649	217.944	120.223	290.386	142.018	153.291	467.163	235.594	162.899			176.759
AGFG2_HUMAN	Arf-GAP domain and FG repeat-containing protein 2	AGFG2	0.254744	603.418	475.768	501.151	639.025	497.411	457.175	420.696	332.067	472.541	431.677	387.952	274.099	425.623	397.199	626.2	450.621	696.54	456.857	857.24	323.255	307.125	494.504	565.373	548.634	436.642	535.458	316.486	470.904	386.94	662.385	616.356	496.44	558.905	470.773	592.378	463.6	480.71	464.496	320.472	440.426	434.675	323.592	393.959		575.014	493.959
PRS23_HUMAN	Serine protease 23	PRSS23	2.19557	511.846	184.338	849.712	109.62	262.834	1164.04	514.254	147.005	956.011	156.152	252.67	611.147	161.597	156.883	233.335	458.438	846.086	307.027	288.36	556.705	1121.11	2106.25	271.678	192.8	790.812	364.45	129.215		229.343	494.31	126.173	206.702	151.936	174.137	168.605	266.024	274.162	358.844	235.101	483.483	288.828	445.402	235.132	11159	5169.69	399.022
SCAF4_HUMAN;SCAF8_HUMAN	SR-related and CTD-associated factor 4;SR-related and CTD-associated factor 8	SCAF4;SCAF8	0.437529	734.099	520.865	456.485	313.934	132.899	306.818	382.9	223.107	493.837	564.544	547.4	541.625	376.007	244.172		452.889	495.247	253.087	245.834	298.512	408.814	721.544	419.7	310.391	286.945	343.408			383.23	309.072	341.308	313.882					279.579	606.246	245.383							196.349
NDUB6_HUMAN	NADH dehydrogenase [ubiquinone] 1 beta subcomplex subunit 6	NDUFB6	0.172449	879.863	719.598	889.467	771.315	827.088	758.058	689.203	793.577	710.642	831.971	1085.73	747.597	649.931	543.192	688.69	915.21	785.719	646.01	822.235	692.014	858.759	910.077	869.578	544.338	764.144	821.058	691.235	657.416	665.633	821.864	435.121	715.685	681.207	672.567	588.063	1006.07	840.746	485.846	689.018	825.906	858.538	933.148	788.784		990.88	720.822
MFN2_HUMAN	Mitofusin-2	MFN2	0.292612	198.197	244.869	182.072	271.115	534.603	147.158	206.246	177.497	204.283	209.825	177.245	352.71	252.637	132.469	279.436	330.218	198.425	214.636	205.217	156.032	243.015	261.29	210.086	192.614	89.1659	304.11	255.382	290.118	271.627	194.797	249.853	197.423	270.292	169.564	196.833	325.318	215.981	253.238	203.76	282.658	357.833	389.733	239.758			230.639
DUS14_HUMAN	Dual specificity protein phosphatase 14	DUSP14	0.286645	1422.43	1472.65	1508.42	2570.67	1680.87	1584.98	1888.87	1885.76	2040.69	1836.57	1451.74	1798.84	1413.14	3181.3	1942.29	1164.45	1266.41	2170.16	1321.48	2583.55	949.659	1834.88	1575.6	1887.56	2208.41	2515.72	2027.88	2433.52	2816.21	1464.19	2645.43	1524.32	1782.87	2491.15	2041.86	1262.27	1360.68	2050.24	2337.65	2101.14	3276.8	1824.51	2267.79	1028.37	2037.43	1237.9
ARK73_HUMAN	Aflatoxin B1 aldehyde reductase member 3	AKR7A3	0.435822		119.213	166.456	96.725		27.2729	87.3172	62.1775			93.9769		53.7365	110.266			156.834		91.6962	28.1219	64.5675		79.1886		128.106					182.475	70.2096	18.2815	80.7526	58.7567			88.6249		84.2406		218.088					168.295
UBE4B_HUMAN	Ubiquitin conjugation factor E4 B	UBE4B	0.319269	557.881	677.182	572.811	782.692	631.209	640.818	764.774	781.522	577.182	754.455	666.714	564.981	602.591	717.514	945.061	715.394	603.857	866.39	621.298	674.38	552.279	637.224	854.949	709.003	726.916	784.341	592.886	868.263	713.894	662.942	725.332	649.525	781.005	755.221	789.171	741.601	663.882	862.727	655.784	666.52	1008.86	688.558	636.266	2461.61	832.785	671.263
ZFPL1_HUMAN	Zinc finger protein-like 1	ZFPL1	0.221962	856.84	804.14	665.783	628.8	858.374	778.888	646.298	604.652	496.069	804.174	512.891	477.007	488.964	657.17	533.487	997.31	612.003	631.623	838.857	557.355	517.268	340.781	543.125	595.689	435.476	1020.01	742.25	660.816	654.385	748.961	772.651	810.472	672.646	577.043	675.25	809.755	921.982	1011.89	680.846	695.18	680.417	631.797	1053.24			738.449
ELP1_HUMAN	Elongator complex protein 1	ELP1	0.147219	332.313	368.955	306.26	439.57	365.043	275.174	339.25	354.978	415.213	378.3	364.101	427.243	347.303	360.535	423.195	388.771	340.507	363.978	328.34	329.098	362.169	368.574	406.151	362.086	359.906	503.227	409.806	503.552	425.097	298.463	447.4	334.314	377.974	401.847	317.387	299.438	271.879	410.809	427.719	326.877	497.245	381.274	345.839		360.587	358.798
UBL3_HUMAN	Ubiquitin-like protein 3	UBL3	0.257991	1483.3	1526.14	1070.2	1773.45	1789.84	1039.6	1154.38	1216.13	1145.5	1251.05	1343.77	1037.89	1061.29	1236.53	1621.78	1239.05	1327.97	1725.76	1360.19	953.037	1003.7	1542.64	1394.77	1720.77	1543.89	1537.89	1504.47	1645.2	1494.84	1370.62	1091.75	1659.5	1061.65	1293.68	1147.69	1325.15	1804.11	1687.6	1722.82	1040.37	2098.5	1299.18	1286.63	2343.91	1993.79	1795.61
GBRAP_HUMAN	Gamma-aminobutyric acid receptor-associated protein	GABARAP	0.621578	204.722	210.246	151.5	166.565	394.933	444.41	248.826	285.795	338.115	295.424	198.162	778.714	382.103	234.518	186.071	294.522	358.105	407.657	115.817	293.701	356.346	274.969	289.78	258.477	426.453	315.395	258.429	242.232	494.715	187.937		265.73	342.366		286.618	363.025	171.339	199.244	293.733	277.757	136.891		278.989	1679.11	897.061	449.317
NDUA3_HUMAN	NADH dehydrogenase [ubiquinone] 1 alpha subcomplex subunit 3	NDUFA3	0.245938	403.387	531.587	563.873	458.461	364.887	471.814	438.664	626.544	368.43	626.051	412.827	426.348	541.808	411.037	612.71	267.036	412.239	388.447	414.47	332.773	540.433	487.494	400.507	519.997	652.879	758.184	412.406	889.382	447.147	661.155	526.182	531.628	408.1	461.262	415.623	486.721	422.594	446.351	568.477	355.078	544.378	441.245	341.893		451.493	362.482
NDUB4_HUMAN	NADH dehydrogenase [ubiquinone] 1 beta subcomplex subunit 4	NDUFB4	0.174563	2038.44	1931.9	2618.92	1994.74	1981.82	2117.71	1607.45	1932.05	1823.31	2172.03	2465.31	2127.13	1863.28	2010.29	1779.15	2628.25	1931.58	1897.11	2189.8	2104.57	2056.33	2091.03	2005.15	1504.67	2261.8	1618.83	1870.2	1382.85	1454.78	2199.29	1954.23	1749.19	1829.07	1350.51	1892.75	1818.01	2501.32	1631.75	2150.96	1841.4	1681.44	2196.11	1808.68	658.314	1588.68	2132.28
NDUB8_HUMAN	NADH dehydrogenase [ubiquinone] 1 beta subcomplex subunit 8, mitochondrial	NDUFB8	0.218353	1023.53	1240.37	1108.3	1110.11	1851.44	802.25	997.03	1170.48	917.882	1141.76	1054	1068.29	1109.55	890.927	1063.78	1687.04	855.836	939.983	1385.63	858.4	928.167	1139.82	1158.21	1081.03	950.044	1387.25	1772.2	1130.79	753.976	1308.32	1089.53	1077.34	1285.43	900.474	1003.25	1404.81	1644.84	1202.56	1665.21	1692.05	1587.8	1836.43	1583.46		986.997	1259.53
SCEL_HUMAN	Sciellin	SCEL	0.163727	53134.4	51762.1	53722.4	49719.7	57225.4	52817.7	54546	60243	49560.1	66974.3	53783.8	27216.8	50218.3	52165.8	51931.5	55658.7	51060	45366.8	55433.5	53688.5	34269.7	54034.3	50941.2	61180.3	53126.4	52822.5	66585.8	56137.2	47615.5	51076.2	69797.7	61721.9	57640.3	44654.7	63020.1	47231.9	57808.5	49926.9	50389.4	51100.2	54163.4	58155.7	52690.6	17862.5	36825.6	40856.1
NDUB2_HUMAN	NADH dehydrogenase [ubiquinone] 1 beta subcomplex subunit 2, mitochondrial	NDUFB2	0.329114	721.755	1033.74	601.724	955.611	1136.79	886.805	632.817	1007.88	1126.51	247.283	845.927	1497.18	761.945	919.613	1616.1	1073.54	805.772		1249.6	809.99	1149.9		882.118	898.705	963.513	1047.05	874.629	1132.86	728.531	1053.43	698.268	1181.39	844.498	699.404	589.035	947.956	1387.7	668.418	805.986	1044.23	1256.14	782.126	1033.85			740.241
NDUA7_HUMAN	NADH dehydrogenase [ubiquinone] 1 alpha subcomplex subunit 7	NDUFA7	0.2596	425.459	370.613	488.858	494.675	484.516	480.505	350.429	541.416	481.875	489.35	700.226	370.915	471.822	383.894	479.858	607.882	423.459	460.732	413.104	430.539	441.261	554.819	478.374	330.403	522.38	388.993	517.017	371.653	426.751	347.46	427.977	431.386	311.139	285.949	421.561	587.728	471.842	345.565	359.084	720.189	937.832	469.965	428.749	526.713		370.503
RTN3_HUMAN	Reticulon-3	RTN3	0.497721	2585.44	2701.12	2801.46	1621.4	6259.38	1962.85	3279.55	2190.84	4587.89	1150.57	1601.21	9121.25	3329.44	2240.48	2000.29	3590.05	2817.42	2696.28	1951.24	2309.06	5808.79	2413.06	1900.87	2279.41	2653.94	2172.13	3750.74	1674.15	2223.42	2518.63	2945.5	2177.58	2736.11	3708.14	1885.52	5591.03	2836.79	1428.52	2931.08	6254.69	2004.35	2826.66	2935.14	7006.68	3963.8	2885.76
LETM1_HUMAN	Mitochondrial proton/calcium exchanger protein	LETM1	0.151798	2255.65	1853.8	2618.93	1781.33	2137.66	2350.3	1847.32	1937.39	2242.11	2217.66	1925.44	1569.85	1708.19	1583.86	2211.61	3024.16	2130.27	1685.56	2248.77	1908.48	1969.14	2535.72	1945.68	2075.61	2209.7	2198.67	1817.03	2200.29	1626.25	2411.95	1936.39	1962.02	2107.7	1796.11	1993.15	1760.43	2182.69	2095.44	1837.02	2083.83	1881.38	2225.7	1937.03	857.393	1994.73	2037.79
EPN2_HUMAN	Epsin-2	EPN2	0.20358	720.877	729.97	833.55	788.484	434.539	642.927	648.67	773.066	789.047	767.142	709.051	253.913	664.51	677.715	823.742	689.726	962.202	676.598	801.537	726.801	584.926	836.288	1130.66	603.411	843.217	410.474	654.978	529.388	707.976	758.853	740.784	739.901	878.352	687.489	925.231	479.104	560.673	700.613	620.059	571.616	806.409	527.069	580.936	1083.08	487.81	681.002
STBD1_HUMAN	Starch-binding domain-containing protein 1	STBD1	1.39695	246.624	378.908	306.775	168.919	672.326	152.19	356.7	290.768	468.528		166.75	1341.68	457.876	322.436	338.114	94.9321	373.674	256.991	216.356	236.423	1043.74	605.028	164.966	385.524	221.686	530.602	254.41	367.172	272.411	191.883	370.85	279.287	310.143	488.456	260.901	706.709	293.347		432.462	964.263	309.999	265.458	490.868	5169.05		294.978
ZRAB2_HUMAN	Zinc finger Ran-binding domain-containing protein 2	ZRANB2	0.246273	279.386	217.664	332.066	408.517	228.184	260.517	316.869	302.195	212.854	158.305	331.555		425.165	498.849	320.275	397.203		376.198	386.298	445.146	377.076	413.083	350.918	463.797	251.004	431.142	211.667	460.805	425.521	272.659	408.972	195.961	326.81	445.331	448.703	234.419	309.45	352.862	310.025	372.465	331.199	220.527	284.915			281.133
SNX4_HUMAN	Sorting nexin-4	SNX4	0.222729	275.499	395.452	204.024	329.589	257.88	255.605	277.398	301.821	339.645	246.788	322.147	298.501	285.282	266.761	419.823	293.924	363.896	284.837	337.995	260.365	288.943	301.7	261.587	392.564	195.419	615.996	329.217	375.544	326.027	332.416	402.567	277.227	278.768	356.945	285.211	304.409	336.154	335.923	266.447	305.193	393.443	216.957	312.94		547.109	264.134
LC7L3_HUMAN	Luc7-like protein 3	LUC7L3	0.211387	603.852	540.479	576.724	468.648	652.037	431.376	516.161	394.22	428.587	433.123	381.53	653.345	491.457	534.565	336.547	829.556	513.234	540.509	433.869	698.74	701.205	411.001	492.766	393.907	632.768	343.637	696.198	597.143	440.521	548.658	410.075	468.007	498.603	366.89	373.356	663.985	513.844	527.949	456.454	797.203	486.217	447.019	623.517		587.493	738.695
MTMR5_HUMAN	Myotubularin-related protein 5	SBF1	0.14412	2231.01	2270.27	1917.66	2276.52	2455.49	1911.05	1749.49	1993.09	1920.36	2271.84	2132.99	2165.87	2101.74	2073.06	2443.96	2060.78	1793.71	1777.15	2350.1	1901.41	1777.85	2435.03	2150.5	2052.87	1806.66	2204.31	1998.46	2464.15	2175.38	2004.57	2272.9	1938.66	2224.37	2198.29	2359.8	2222.74	1921.63	2595.88	1891.85	2294.31	2660.86	1910.73	2093.38	3949.34		2036.47
GOSR1_HUMAN	Golgi SNAP receptor complex member 1	GOSR1	0.261986	359.387	411.196	343.921	319.854	412.133	198.263	413.376	471.481	257.113	404.031	402.413	201.824	238.797	359.697	377.49	456.089	537.534	420.328	416.377	274.847	331.776	349.825	268.956	307.786	356.017	382.245	375.682	430.206	340.981	417.307	286.025	376.831	308.602	289.789	332.116	380.069	309.098	570.555	254.359	369.293	731.328	338.442	356.901			382.167
ATE1_HUMAN	Arginyl-tRNA--protein transferase 1	ATE1	0.494459	196.34	141.956	198.734	131.304		141.24	161.475	135.931		259.665	234.443	246.416	170.698	147.451	68.761	313.962	109.931	176.627	164.5	192.23	265.525	187.493	105.364	127.529	216.105			155.6	192.615	190.255		159.399	155.181	154.912	141.454	195.853	104.909		260.857					807.837		187.08
CCDB1_HUMAN	Cyclin-D1-binding protein 1	CCNDBP1	0.810414	404.72	470.145	429.472	432.277	333.096	367.517	428.745	431.926	384.607	348.327	418.852	389.383	375.259	362.885	489.086	386.178	587.398	345.956	506.729	390.272	410.791	389.498	425.65	415.146	431.129	434.521	339.756	450.464	392.539	479.38	362.636	285.521	414.919	366.139	437.181	343.047	550.018	402.348	476.365	311.003	609.639	348.472	299.695	3605.51	547.359	301.605
LYPD3_HUMAN	Ly6/PLAUR domain-containing protein 3	LYPD3	0.449826	1495.16	5666.77	2204.7	3559.69	3449.02	5280.51	4483.4	3827.67	2349.52	3877.97	3332.13	2014.13	4787.3	3064.6	3727.13	4384.78	2662.69	1251.8	4809.79	2347.03	1836.08	1477.95	4118.36	3816.14	1909.77	5275.94	4283.01	4347.78	3691.01	1941.22	2794.85	6315.73	3699.38	2995.25	3922.85	4294.55	2833.44	6541.03	3677.94	2491	1680.74	4374.91	4168.91	980.431	1496.64	3227.35
VAPB_HUMAN	Vesicle-associated membrane protein-associated protein B/C	VAPB	0.169337	1154.32	866.515	1222.87	835.071	1153.98	1084.14	980.598	1066.66	981.975	1081.55	1116.12	871.506	851.729	875.516	581.168	1332.06	1090.79	961.191	888.273	1054.17	915.594	1071.29	785.719	912.038	1144.71	852.581	871.376	627.169	763.593	1027.62	854.686	853.134	878.82	757.939	827.013	972.193	1090.37	1218.89	1021.76	1236.33	732.908	1066.58	961.931	1572.68	1059.59	1002.94
RASL1_HUMAN	RasGAP-activating-like protein 1	RASAL1	0.195676	732.056	839.784	703.49	777.707	633.487	671.826	569.865	678.783	552.769	738.586	851.706	452.781	490.423	755.387	811.342	675.945	606.055	659.665	818.914	604.244	551.755	795.661	852.245	828.234	677.307	901.776	666.887	881.057	571.673	1062.26	810.719	746.228	805.063	665.463	610.768	598.242	660.188	775.053	719.921	670.625	771.005	672.763	711.737	261.95	1073.58	823.128
SNAPN_HUMAN	SNARE-associated protein Snapin	SNAPIN	0.256669	435.391	478.064	499.429	353.879	550.5	511.312	614.583	494.914	451.769	568.07	528.2	798.594	537.789	483.091	610.095	455.715	370.904	454.712	372.681	445.629	578.214	612.224	462.35	364.036	408.783	658.12	403.467	441.264	514.978	470.552	516.979	509.509	450.063	592.666	407.524	668.045	433.102	536.729	572.212	432.663	477.218	536.33	633.152	1280.06	610.871	527.855
NDUC2_HUMAN	NADH dehydrogenase [ubiquinone] 1 subunit C2	NDUFC2	0.180993	2054.88	2235.23	2329.21	2322.56	2244.91	2018.87	2279.11	2375.25	2419.89	2670.42	2399.02	1975.54	2026.66	2252.75	2846.64	1512.15	2151.31	2179.75	2808.64	2134.69	2086.29	2158.99	2631.94	2220.78	2217.76	3455.37	1691.45	1976.55	1797.66	2359.89	2251.6	2282.87	2338.5	1778.59	2488.71	1469.22	2534.76	1592.51	1727.78	1836.91	1733.47	1864.33	1824.33		2171.68	1877.39
NDUAA_HUMAN	NADH dehydrogenase [ubiquinone] 1 alpha subcomplex subunit 10, mitochondrial	NDUFA10	0.128503	77722.1	86617.1	82212.3	83901.2	91412.1	81120.2	65120.9	80417	68046.5	80215.2	92358	78019	82814.3	64771.5	90739.3	83935	68846.1	69883.8	86541.6	67199.3	69811.8	74893	88835.6	75993.4	83208.3	84006.3	77330.2	94020.2	71054.6	86508.9	72586.9	100387	88801.4	67855	85422.2	87717.2	99359.8	77667.7	68073.3	91670.4	80193.8	75405.8	82733.3	43847.6	76036.9	83360.4
FKBP9_HUMAN	Peptidyl-prolyl cis-trans isomerase FKBP9	FKBP9	0.295828	589.452	528.214	506.433	600.623	683.148	330.075	271.213	621.115	469.386	659.491	485.318	355.484	575.825	638.25	1084.87	579.064	443.735	624.041	543.211	377.051	347.166	283.796	654.803	764.728	480.536	845.364	599.694	677.192	491.069	485.22	555.013	444.98	525.821	632.365	734.677	653.679	455.225	874.631	555.352	463.419	942.873	495.058	681.09		959.679	462.421
CELF2_HUMAN	CUGBP Elav-like family member 2	CELF2	0.935307	208.642	272.863	223.63	117.368	713.273	102.177	360.59	187.854	296.175	132.177	117.28	1429.54	406.122	220.381	375.044	415.917	306.908	323.992	104.755	135.858	858.993	208.481	308.086	310.354	226.688	687.36	343.946	452.427	286.267	210.769	193.841	190.829	298.693	381.398	485.877	933.633	336.913	388.613	445.564	755.723		332.905	560.464	2863.78		177.322
6PGL_HUMAN	6-phosphogluconolactonase	PGLS	0.990603	4907.49	6121.38	5466.2	4500.78	6441.19	4615.26	5827.96	4057.56	5119.89	3201.44	4838.02	9669.14	6251.6	5088.37	5379.02	4624.69	5638.22	5362.89	4398.14	5379.56	6874	4894.8	3848.26	5184.04	4387.92	5355.35	4585.39	5399.36	5370.55	5165.16	4592.7	4680.1	4599.6	5683.48	4963.53	6069.2	3465.3	4803.78	4717.12	5608.09	4632.94	4593.58	5428.45	54162	8297.94	5068.18
PAPS2_HUMAN	Bifunctional 3'-phosphoadenosine 5'-phosphosulfate synthase 2	PAPSS2	0.604861	835.137	176.286	297.626	242.605	365.595	470.086	290.107	238.177	473.27	223.41	216.836	428.194	350.329	315.836	243.375	497.109	296.049	392.007	311.488	283.093	441.078	384.512	231.835	267.675	200.051	285.113		302.698	168.37	417.137	310.063	262.232	343.817	288.311	316.373	363.705	194.179	429.763	324.29	430.498		396.853	324.93		1889.87	160.795
ATG7_HUMAN	Ubiquitin-like modifier-activating enzyme ATG7	ATG7	0.387903	853.535	1245.41	1015.41	949.971	1777.56	728.926	1000.02	950.676	1175.44	771.684	984.122	2551.01	1557.62	1009.39	1309.07	1240.38	893.121	1039.79	743.257	1075.86	2047.05	992.803	1150.22	1209.5	930.888	1891.2	892.824	1164.02	1171.45	1007.73	1029.5	768.703	1010.31	1254.5	1033.36	1927.98	1045.59	892.789	1187.77	1688.84	1282.45	1356.36	1415.83	3346.6	794.184	1031.85
TACC2_HUMAN	Transforming acidic coiled-coil-containing protein 2	TACC2	0.140542	1703.07	1277.33	1491.52	1257.91	1356.77	1419.34	1629.83	1612.27	1500.48	1874.38	1745.84	871.608	1668.78	1434.75	1296.48	1705.13	1701.42	1354.41	1120.46	1350.41	1224.82	1878.57	1347.79	1173.07	1403.23	1312.25	1557.53	1347.36	1288.33	1206.09	1517.33	1592.19	1430.29	1167.64	1584.39	1226.17	1386.94	1553.03	1049.06	1405.08	1421.72	1549.18	1361.25	1022.88	1555.3	1263.6
TRI16_HUMAN	Tripartite motif-containing protein 16	TRIM16	0.232701	6028.49	5748.88	6463	5762.78	6344.15	6077.25	4605.35	5983.72	4728.19	5742.65	5870.72	3394.75	4788.46	4718.35	5374.49	8518.91	5784.46	6184.69	5619.68	5442.17	4864.92	4641.86	3015.19	4651.9	5957.46	4600.38	6637.43	4909.74	4742.22	4982.78	6884.31	5775.27	5003.16	4802.98	5331.33	5964.05	6810.57	3116.27	5318.31	6064.58	4643.97	5613.71	6479.13	3600.44	4953.29	7534.57
ZBT7A_HUMAN	Zinc finger and BTB domain-containing protein 7A	ZBTB7A	0.397549	310.398	316.432	294.262	247.834	251.553	381.843	257.505	293.449	208.006	361.375	322.822	286.729	268.367	165.946	210.54	429.92	334.966	251.214	303.363	330.437	263.412	301.704	353.087	258.747	196.496	430.345	463.461	316.457	258.498	267.696	291.199	329.915	271.421	386.606	298.411	284.876	244.762	230.157	423.585	453.179	480.128	355.498				265.409
LYPA2_HUMAN	Acyl-protein thioesterase 2	LYPLA2	0.215917	2529.3	2700.51	2019.07	2598.64	2787.98	2157.42	2423.79	2257.77	1888.83	2503.14	2426.78	2836.54	2223.37	2183.77	2827.06	2125.15	2566.09	2386.09	2524.51	1687.06	1906.66	2469.86	3019.99	2689	2041.25	2143.69	2089.34	2051.85	2615.45	2673.54	2002.36	2687.94	2568.92	2299.1	2402.98	3209.12	2664.38	2923.66	2608.58	2443.1	1510.06	2584.39	2896.96	6276.09	2887.82	2789.01
IPO7_HUMAN	Importin-7	IPO7	0.168831	1223.21	1236.18	1362.22	1314.56	1207.65	1276.58	1232.7	1479.33	1121.94	1336.01	1383.4	1337.6	1282.51	1254.92	1357.19	1722.25	1178.43	1433.78	1382.55	1432.41	1291.64	1403.28	1493.4	1379.64	1268.73	1584.17	1193.39	1289.64	1408	1400.96	1409.83	1300.57	1338.24	1325.29	1252	1283.33	1374.91	1626.43	1152.27	1362.04	1221.46	1314.17	1058.49	2115.22	1598.43	1504.71
ARI2_HUMAN	E3 ubiquitin-protein ligase ARIH2	ARIH2	0.568049	230.795	292.884	171.204	298.231	519.735	194.716	237.593	156.899	268.452	215.795	332.132	408.448	221.42	197.268	357.219	244.322	202.328	192.382	242.207	294.682	217.486	177.179	170.997	214.573	255.745	414.531		400.932	309.514	361.316	200.076	213.907	242.219	152.079	174.319	614.675	437.708	488.963	245.459	316.94	267.989	1339	311.603			215.217
TFIP8_HUMAN	Tumor necrosis factor alpha-induced protein 8	TNFAIP8	0.631437	190.41	272.714	253.179	124.826	600.789	205.152	317.417	257.89	367.662	140.782	199.92	1025.34	474.208	212.854	377.047	142.713	247.794	227.491	228.206	131.73	432.875	123.993	319.478	314.864	265.092	814.633	268.823	335.779	370.524	149.051	425.035	199.513	214.394	466.671	320.918	554.477	210.086	173.475	352.291	585.636	390.061	246.406	268.586	1391.25	311.24	455.308
AGM1_HUMAN	Phosphoacetylglucosamine mutase	PGM3	0.198172	854.027	751.855	754.583	926.759	655.934	905.006	896.307	654.431	730.181	810.209	739.114	649.592	763.185	681.207	1117.17	701.733	906.815	929.871	840.854	679.82	712.819	1060.44	806.765	854.54	625.29	892.271	668.615	1052.71	785.803	878.218	1140.18	750.069	769.528	814.673	935.423	742.832	758.724	924.236	789.849	665.062	935.592	751.723	819.562	1678.6	1131.76	767.554
GCNT3_HUMAN	Beta-1,3-galactosyl-O-glycosyl-glycoprotein beta-1,6-N-acetylglucosaminyltransferase 3	GCNT3	2.60465	1507.83	516.04	1260.1	434.316	652.872	2291.41	774.394	521.592	2336.75	508.702	694.617	1558.56	820.892	565.57	701.919	1223.75	2284.01	1014.56	926.455	2086.17	1690.3	4253	463.838	614.695	1079.12	523.721	428.453	697.959	573.968	907.751	915.254	510.592	499.36	775.025	708.837	434.719	824.07	663.8	730.284	982.713	655.434	620.355	560.074	33418.6	9587.78	1048.78
MOCS3_HUMAN	Adenylyltransferase and sulfurtransferase MOCS3	MOCS3	0.300241	159.763	116.487	144.353	173.434	194.616	219.658	143.609	217.242	266.341	155.953	188.934	106.298	116.965	236.789	221.056	169.66	173.451	234.082	108.203	88.4983	121.938	157.83	97.3543	154.159	104.622	220.264	131.111	137.37	98.2723	154.24	155.462	124.941	163.924	118.281	150.828	195.056	186.581	224.269	240.984	137.758	194.926	284.99	142.462			218.954
SVIL_HUMAN	Supervillin	SVIL	0.21263	579.028	538.592	627.351	511.546	774.721	552.051	578.774	577.177	724.245	534.713	774.054	850.192	559.791	536.717	623.109	766.399	593.47	531.978	487.631	675.6	842.83	599.668	678.018	589.522	597.04	654.324	655.013	547.074	565.667	494.268	706.878	593.28	575.228	641.475	614.253	876.152	575.292	665.971	600.149	820.738	660.334	849.492	689.695	1349.17	1184.06	532.735
PIGN_HUMAN	GPI ethanolamine phosphate transferase 1	PIGN	0.244702	359.484	331.964	237.276	357.878	331.928	295.418	302.387	232.495	436.614	432.192	391.264	238.516	254.212	390.867	186.071	501.51	236.215	301.562	269.331	344.387	314.684	394.545	320.2	244.462	416.562		290.187	138.606	364.949	316.198	293.51	313.349	311.461	233.027	348.29	332.923	253.514	357.026	263.513	299.18	399.181	225.654	348.584			274.32
AHSA1_HUMAN	Activator of 90 kDa heat shock protein ATPase homolog 1	AHSA1	0.138754	1684.97	1359.44	1681.14	1654.03	1843.23	1450.29	1372.86	1456.25	1408.34	1562.24	1949.24	1815.62	1725.29	1509.75	1682.73	1380.56	1592.06	1670.16	1485.25	1921.14	1701.29	1459.44	1661.72	1861.63	1496.05	1730.3	1745.59	2229.2	1857.45	1520.54	1759.61	1754.81	1549.83	1410.94	1581.7	1679.89	1448.67	1680.58	1608.21	1426.63	1579.07	1556.11	1266.37	2722.58	2267.11	1528.6
APOM_HUMAN	Apolipoprotein M	APOM	2.19128	606.343	692.172	346.48	334.156	1122.18	301.309	507.32	1119.2	1532.57		1295.5	2540.13	689.06	730.242	1598.89	541.47	521.135	6509.36	735.176	573.862	1100.22			107.716	373.346	924.595	589.902	525.94	800.198	333.337	1247.16	472.645	1109.42	1833.83	402.219	784.643	332.683		953.533	1267.25	1324.83	1619.57	547.265	22279.4	4213.3	731.378
PSMG1_HUMAN	Proteasome assembly chaperone 1	PSMG1	0.574177	418.836	460.98	474.573	682.329	156.01	372.047	502.306	651.768	508.189	519.147	487.076	330.634	630.757	661.499	830.974	400.445	391.442	611.944	551.555	529.121	612.657	572.51	677.589	556.33	659.582	482.931	308.739	608.234	451.238	606.186	357.443	425.42	457.11	586.139	497.503	376.223	459.958	674.931	412.59	371.759	350.308	461.243	337.388	2785.26	745.595	428.991
FMNL1_HUMAN	Formin-like protein 1	FMNL1	1.11122	1053.7	2213.39	1264.88	531.109	3826.42	508.853	2290.03	1067.46	3488.02	216.132	618.887	10056.2	2938.83	1041.75	1686	1187.36	1494.82	864.273	810.161	1277.38	5644.16	1034.16	1363.34	1477.87	1201.84	2899.13	2064.07	1420.69	1460.19	886.841	1007.7	1222.15	2000.51	3428.77	1519.06	4455.65	1578.35	732.896	2390.77	4063	2716.19	1770.53	2889.6	17148.4	1880.54	1052.09
SGPL1_HUMAN	Sphingosine-1-phosphate lyase 1	SGPL1	0.161877	2610.66	2436.34	2598.15	2810.28	2816.88	2558.94	2143.95	2719.39	2859.48	2963.3	2205.12	1679.96	2392.83	2319.55	2612.63	3456.88	3438.59	2688.04	2905.65	2674.49	2349.2	2767.56	2955.84	2725.4	2534.28	2587.95	2848.01	2551.5	2888.99	3023.35	2534.79	3304.73	2278.77	2024.57	2396.77	2979.57	2849.13	3443.7	2438.86	2468.93	2415.63	3557.47	2566.93	1323.39	2610.33	3539.74
CNEP1_HUMAN	CTD nuclear envelope phosphatase 1	CTDNEP1	0.309609	212.918	291.361	244.995	320.091	382.283	253.411	233.99		287.47	346.488	359.966	155.56	253.968	185.563			197.565	183.609	237.462	231.834	289.109	152.894	126.453		174.463	212.106			201.528	143.181	272.645	215.983	231.431	267.453	273.422	193.134				178.911			179.384
G6PE_HUMAN	GDH/6PGL endoplasmic bifunctional protein	H6PD	2.17654	1001.03	1195.56	1246.99	869.089	1139.69	1310.29	1238.37	744.136	2105.8	742.272	982.801	2627.3	867.194	759.721	1313.25	1214.14	1783.28	1085.6	1060.48	1293.51	3123.72	3538.74	788.623	993.012	1503.48	1113.13	863.746	1030.83	700.011	1382.21	933.881	735.332	1163.69	1295.13	720.846	986.272	1067.28	1159.71	1067.5	1618.09	1076.04	1035.93	1321.46	33513.7	11801.8	1600.42
SC24A_HUMAN	Protein transport protein Sec24A	SEC24A	0.269481	903.471	980.637	740.313	898.551	964.396	727.293	815.729	985.465	845.585	941.833	903.408	896.961	1021.12	851.684	1179.34	944.058	962.75	852.701	950.356	624.803	803.831	588.446	946.422	1055.74	625.592	1452.36	796.327	1329.83	842.333	853.511	1000.24	807.18	965.951	1105.66	1004.04	897.365	833.111	962.629	928.71	901.804	1388.54	826.814	842.133	2369.83	142.594	894.815
SC24B_HUMAN	Protein transport protein Sec24B	SEC24B	0.130929	807.441	795.186	797.034	787.27	925.398	639.5	671.471	688.829	796.591	747.269	824.936	1043.71	679.347	716.558	919.971	817.805	809.783	722.897	861.148	654.45	763.595	648.574	805.51	768.678	564.902	819.997	744.219	820.928	768.801	788.352	866.633	619.82	766.132	699.38	697.889	985.441	866.76	932.645	653.494	903.171	996.516	773.129	647.388		646.001	748.721
AGRL2_HUMAN	Adhesion G protein-coupled receptor L2	ADGRL2	1.0615	195.183	185.426	106.107	144.526		165.469	152.619	146.507	253.622	272.949	254.986	146.745	186.882	181.175	192.486	397.955	185.261	108.299	145.835	77.9052	236.406	268.968	138.314	153.133	63.5764	121.166	599.401	208.471	173.155	117.176	158.976	182.17	222.332	230.297	177.324		226.887		382.519	388.037				2337.27	511.26	242.799
VNN1_HUMAN	Pantetheinase	VNN1	0.937995	165.412	462.877	81.8211	96.7034	648.759			249.529			89.6261	197.311	452.687	133.366	99.2609		193.996	117.179			900.487	89.0005	499.899	80.7809	112.979	764.997	740.729	263.732	571.442	95.9222		172.829	1027.35	728.632	86.1921	997.41	174.091	472.479			326.944	173.49	997.171	2004.49	437.982	179.349
VNN2_HUMAN	Pantetheine hydrolase VNN2	VNN2	0.93652	480.15	2364.76	1123.26	531.513	3776.1	505.427	2518.98	1065.47	2222.17	187.992	573.027	7075.05	3121.18	1190.71	2864.51	818.48	1291.82	1155.37	761.224	1532.46	3802.32	940.215	1331.42	937.581	1024.42	4954.75	1776.22	1514.75	1717.81	576.025	864.478	1170.78	670.68	3631.1	1776.7	6648.31	1489.44	529.207	2752.94	4421.01	2405.21	1118.62	2827.94	10326	1947.08	939.634
NADK_HUMAN	NAD kinase	NADK	0.925255	327.274	841.378	379.103	153.239	1163.95	146.211	711.974	264.97	860.036		190.269	3034.88	1184.18	369.457	579.104	265.633	543.843	402.812	233.123	396.968	1902.67	422.079	410.882	495.936	452.821	1363.92	405.877	649.667	693.003	259.348	433.263	273.179	631.677	996.239	501.06	1462.9	596.949		766.677	890.536	863.835	544.228	966.449	4622.36	426.477	346.286
SFT2B_HUMAN	Vesicle transport protein SFT2B	SFT2D2	0.477722		711.249	372.534	755.8				615.762	419.854	737.809	214.525	217.018	762.797		1688.18		242.882	621.716	788.52	547.789	448.2	586.881	771.692	760.553	539.458	1340.04	622.648	1212	1059.98	553.904	1428.49	651.652	890.19		990.474		435.211		557.786		1072.89
MPC2_HUMAN	Mitochondrial pyruvate carrier 2	MPC2	0.347076	358.94	327.397	450	314.477	357.5	310.484	390.898	448.227	897.474	359.605	525.958	600.614	365.569	250.754	341.847	519.574	472.628	416.075	328.574	300.335	510	364.624	319.851	321.541	448.183	515.683	359.65	471.799	347.848	358.693	410.21	517.932	256.368	438.063	411.042	568.902	454.252	378.245	308.701	457.778	311.173	431.219	475.726		1083.19	467.439
ETHE1_HUMAN	Persulfide dioxygenase ETHE1, mitochondrial	ETHE1	0.275725	5009.71	6368.58	6231.78	4455.97	8311.73	5523.61	4633.84	4074.55	6596.27	4632.14	4373.37	7997.35	5516.75	4654.47	6587.93	8346.09	6217.54	5102.85	6540.89	4440.44	5464.5	6775.93	4650.32	4453.74	4300.91	6768.04	7822.57	6046.73	4215.06	6119.92	6309.41	6338.68	6217.65	7099.22	7390.45	7199.1	7924.89	5955.5	6292.62	6961.46	7154.91	6262.64	6841.89	16034.1	4986.35	5817.15
ACSL3_HUMAN	Fatty acid CoA ligase Acsl3	ACSL3	0.159823	2897.22	2853.17	3494.65	3216.94	4452.98	3447.95	2983.58	3686.64	2851.22	4386.63	3735.36	2950.08	2930.22	2984.42	2696.09	4638.27	3313.93	3533.62	3610.62	3278.23	3328.69	2776.53	3176.62	3690.9	3768.49	2962.84	3499.08	3337.93	3065.14	3007.72	3569.19	3969.07	3407.5	2619.82	3023.92	3962.89	4038.73	3918.2	3620.15	4116.03	3014.33	4162.76	3910.75		2968	4303.41
STABP_HUMAN	STAM-binding protein	STAMBP	0.116342	1084.92	1149.63	1215.11	1113.2	972.3	1244.42	1012.19	1101.21	920.235	1236.82	1181.93	847.21	973.069	1063.55	1224.14	1122.22	1137.23	1126.88	1162	922.284	862.669	1043.58	1103.35	1058.29	942.981	1028.56	1022.27	1141.41	1033.88	1091.75	1259.5	1090.95	991.629	896.15	1074.89	1048.84	1185.02	995.356	990.295	1073.82	1032.65	1021.46	935.672	1579.63	652.186	1129.32
ASML_HUMAN	Probable bifunctional dTTP/UTP pyrophosphatase/methyltransferase protein	ASMTL	0.277676	348.266	290.928	239.811	392.159	587.546	129.287	360.088	430.23	229.695	352.542	259.671	487.842	251.368	464.127	434.467	343.701	427.17	435.408	315.946	254.082	269.959	249.937	414.167	286.274	328.016	324.565	246.095	361.337	259.078	301.31	462.199	251.927	262.963	402.602	429.925	194.695	356.847	300.056	379.381	358.862	539.635	351.517	347.933	690.07		307.725
K2C75_HUMAN	Keratin, type II cytoskeletal 75	KRT75	0.628761	3306.21	2225.72	1937.75	4269.93	2432.65	2122.63	3981.15	4797.2	2378.34	2805.24	3069.27	5404.29	2264.55	5880.09	6979.46	2225.71	1768.73	4664	2221.63	2063.25	2387.71	2615.96	5125.98	3685.82	2888.92	10074.8	3903.23	7434.21	6496.76	7232.2	3843.77	2884.87	3846.69	6218.55	3108.92	3030.08	1968.27	6065.41	7181.08	2962.94	18625.4	3766.94	3495.37	4353.61	3275.84	3507.29
PPR3D_HUMAN	Protein phosphatase 1 regulatory subunit 3D	PPP1R3D	0.585243	380.487	348.394	341.509	316.257	544.583	224.434	263.478	251.174	353.276	192.433	338.503	728.388	409.856	335.622	364.694	384.417	268.508	349.562	260.769	251.44	572.89	337.106	274.09	392.031	260.605	525.45	414.529	429.022	319.894	361.727	261.484	323.242	422.778	445.228	390.724	678.288	269.635	380.073	376.916	511.049	437.749	357.782	519.146	2063.04		343.136
RAB3D_HUMAN	Ras-related protein Rab-3D	RAB3D	0.3093	1919.49	1805.58	1791.22	1789.19	2958.29	2143.87	1766.79	1657.14	1886.17	1528.11	1417.7	3430.14	2385.67	1583.85	2253.91	1880.45	1757.15	1499.88	1844.77	1526.51	2180.65	2161.14	1912.32	1870.6	1519.24	2816.91	2066.96	2460.76	1761.71	1570.66	1706.55	1815.3	2055.5	2152.03	1979.45	3851.92	2116.16	2341.22	2164.72	3093.66	2570.52	2053.64	2490.07	5702.66	2392.53	1739.38
SNP29_HUMAN	Synaptosomal-associated protein 29	SNAP29	0.268516	642.322	406.824	557.751	579.496	661.18	368.968	444.76	346.333	446.007	448.659	495.107	430.167	445.708	459.516	481.879	555.609	629.559	495.438	465.995	469.02	563.774	383.881	547.042	507.919	368.938	623.751	558.194	646.674	530.783	546.323	714.662	451.035	605.464	637.142	562.494	566.305	461.941	695.907	413.221	688.381	744.517	524.092	516.001	1441.11	623.922	340.944
OXSR1_HUMAN	Serine/threonine-protein kinase OSR1	OXSR1	0.130245	1679.38	1832.87	1581.22	1828.15	1722.58	1837.63	1619.08	1926.07	1856.96	1964.26	1865.3	1726.24	1756.92	1969.12	1917.68	1468.82	1771.78	1741.22	1913.23	1660.55	1609.51	1969.17	1815.2	1696.14	2025.68	1641.21	1336.51	2139.43	1759.78	1964.97	2015.87	1739.49	1820.72	1452.96	1693.21	1468.96	2148.23	1734.45	1326.92	1730.55	1537.83	1513.98	1532.48	2805.73	1601.39	2241.51
GGPPS_HUMAN	Geranylgeranyl pyrophosphate synthase	GGPS1	0.237284	371.877	464.229	374.637	287.245	252.657	466.134	425.206	395.914	196.917	468.046	336.384	403.898	404.825	418.441	355.905	269.2	281.735	365.342	354.954	349.378	385.138	316.973	312.449	370.327	348.62	499.231	321.946	358.314	491.334	382.224	402.852	347.954	434.808	350.37	333.661	270.687	246.789	303.934	230.031	318.892	527.896	276.882	358.348	632.927	248.583	174.625
HS74L_HUMAN	Heat shock 70 kDa protein 4L	HSPA4L	0.149189	3290.9	2577.38	2727.17	2654.39	2160.53	2618.37	2557.07	2841.42	2719.37	3177.49	3085.04	2116.78	2819.51	3030.23	2455.1	2912.22	2671.66	2896.56	2992.81	3062.02	2356.82	1997.99	3157.77	2609.19	2400.48	3187.15	2906.63	3406.55	2636.13	2322.21	2756.6	3104.59	2617.54	2624.19	3277.69	2374.76	2736.91	2871.84	2565.86	2736.5	3241.73	2837.2	2580.22	3645.65	2510.64	2847.95
PTBP3_HUMAN	Polypyrimidine tract-binding protein 3	PTBP3	0.13618	2328.05	2352.13	2084.18	2621.72	2335.38	2022.98	2213.05	2428.3	1957.77	2552.54	2218.34	2489.24	2491.62	2781.94	2555.46	2817.14	2095.58	2562.06	2721.83	2025.91	2387.26	1905.4	2510.02	2571.67	1815.46	2889.1	2075.39	2729.95	2477.11	2637.91	2466.35	2146.77	2119.44	1944.22	2879.34	2659.02	2394.48	3028.43	2128.47	2496.35	2779.56	2310.89	2348.2	3660.17	2219.85	2291.51
LSM8_HUMAN	U6 snRNA-associated Sm-like protein LSm8	LSM8	0.489432	1119.36	1436.48	1343.16	1222.09	1736.99	1175.85	1378.08	1498.14	1416.78	1128.16	1063.68	2821.82	1884.51	1430.47	1938.51	1285.11	1496.8	1212.8	1334.94	1253.37	1870.59	1564.06	1803.38	1844.57	1134.6	2245.13	2246.54	1959.18	1813.67	1179.51	1626.38	1466.33	1486.53	1894.32	1661.49	2016.63	1353.25	1587.12	1701.01	2086.54	2723.69	1587.45	1542.12	7659.98	1364.11	1346.27
AP2A1_HUMAN	AP-2 complex subunit alpha-1	AP2A1	0.158151	1335.01	2106.07	1726.41	2246.55	2086.67	1682.14	1993.22	1757.3	1760.15	1928.14	1520.74	2454.87	2231.37	1925.7	2718.37	1707.24	1663.84	1902.2	1840.37	1596.68	1885.63	1901.22	2431.69	2054.42	1961.7	2511.06	1985.64	2368.52	2135.84	2019.36	2127.81	1690.87	1933.52	2079.92	2099.02	2079.45	2073.72	2126.06	1791.12	2133.31	2140.82	1998.62	2377.24	3466.39	2130.8	1812.38
RIGI_HUMAN	Antiviral innate immune response receptor RIG-I	RIGI	0.402062	180.184	516.082	618.549	383.146	684.863	264.142	348.292	397.025	434.658	338.877	498.144	1323.59	407.93	796.366	565.515	402.348	394.925	348.031	228.244	271.503	626.139	342.04	460.894	399.83	293.359	600.857	469.672	401.566	539.742	306.185	279.147	356.95	814.453	549.931	317.248	469.373	345.285	267.658	356.62	350.276	495.239	383.452	409.289			285.966
STAU1_HUMAN	Double-stranded RNA-binding protein Staufen homolog 1	STAU1	1.55743	997.2	635.186	1176.02	535.41	748.465	1375.39	795.277	755.569	2731.82	812.712	1095.12	1094.54	664.343	638.384	516.569	810.474	938.174	814.075	826.709	1134.59	1400.61	2161.52	540.502	589.959	1289.39	576.214	411.211	583.549	710.644	777.63	532.432	885.771	552.673	672.127	625.802	582.98	686.82	783.59	657.832	997.299	478.416	729.999	528.261	14313.3	8049.05	1117.39
TM50A_HUMAN	Transmembrane protein 50A	TMEM50A	0.50857	437.955	810.245	563.386	1038.68	536.747	306.815	593.132	729.656	1187.69	824.618	409.902	809.798	866.963	1286	2027.27	561.825	641.513	794.172	877.952	454.222	400.66	913.138	692.944	1514.7	261.889	1725.65	848.578	1434.63	1073.16	766.619	1419.1	560.239	1023.13	1034.75	1346.5	620.035	645.267	798.427	990.625	397.204	2438.67	613.936	773.711		499.056	422.401
BAG3_HUMAN	BAG family molecular chaperone regulator 3	BAG3	0.289574	8964.69	3492.37	7659.18	5423.14	6090.14	5459.58	5477.69	6104.47	4930.01	6376.28	10523.6	6327.71	7051.26	5651.45	3999.23	11610.9	5647.23	4969.75	8095.22	13876.9	5960.2	4704.89	4590.36	7827.42	6702.35	5889.96	7404.48	9619.35	11805	4929.28	4466.56	7306.61	5497.86	4787.13	7453.63	5943.72	4764.7	7169.19	5908.3	8248.41	6854.47	6090.75	3865.67	2349.18	5954.6	6226.17
M4K4_HUMAN	Mitogen-activated protein kinase kinase kinase kinase 4	MAP4K4	0.198866	416.455	427.596	521.314	489.502	742.071	437.355	537.898	334.591	567.953	422.32	465.856	748.302	453.657	443.454	482.598	545.484	468.921	450.215	440.205	616.008	622.829	452.516	513.319	359.12	473.016	563.403	574.2	483.49	456.923	437.893	542.649	407.475	507.819	631.497	447.236	643.634	437.087	524.56	540.037	674.941	388.936	623.797	460.125		445.13	480.494
DCMC_HUMAN	Malonyl-CoA decarboxylase, mitochondrial	MLYCD	0.510976	44.6375	73.6867	159.37	124.95	373.889	55.4014	121.401	115.167	117.346	122.084	97.2811	148.905	140.725	94.2921	263.762	145.973	85.7559	219.58	137.935	154.619	92.0628	89.5779	152.436	102.14	143.149	96.1867	82.8532	117.817	91.0638	110.29	118.361	104.071	121.589	97.6958	85.9615	213.095	65.2448	305.299	199.739	194.876		279.299	74.0907			221.839
QORL1_HUMAN	Quinone oxidoreductase-like protein 1	CRYZL1	0.339377	295.474	380.198	228.035	245.828	222.18	217.86	215.401	367.933	255.188	227.938	334.332	524.179	343.996	339.718	348.476	246.785	251.016	262.265	243.899	286.961	295.283	273.435	275.788	209.299	205.475	361.655	396.799	296.069	228.599	271.582	355.434	297.602	352.264	489.25	296.425	337.259	310.023	405.656	321.316	284.501	327.835	531.526	253.295	978.235	342.312	289.211
AIFM1_HUMAN	Apoptosis-inducing factor 1, mitochondrial	AIFM1	0.139713	1425.36	1551.33	1627.22	1497.87	1730.97	1419.25	1258.18	1463.47	1536.55	1448.33	1388.1	1882.13	1619.81	1421.27	2043.86	1639.61	1291.76	1361.39	1606.53	1441.24	1433.05	1426.73	1404.19	1656.49	1265.23	1692.02	1352.82	1766.02	1385.07	1570.28	1530.79	1399.41	1588.7	1356.01	1670.34	1840.32	1679.92	1744.16	1543.38	1540.28	1503.87	1606.66	1906.2	2602.47	2171.78	1486.46
CLIC3_HUMAN	Chloride intracellular channel protein 3	CLIC3	0.175997	26875.4	18056.7	25248.3	19429.4	23795.5	20002.2	19257.9	21283.6	15344.9	23689	22915.1	13106.3	19133	19932.2	16570.3	24815.6	19794.2	22198.6	21182.2	19761.9	14956.8	16794.2	18442.8	18350.4	23510.1	14980.7	23755	17887	18235.1	19232.9	20719.9	22894.7	19767.3	14160.6	21395	21374.1	22230.2	17722.8	17230.2	18961	16519.5	23492.7	17608.7	7832.14	15003.4	20541.5
EMAL2_HUMAN	Echinoderm microtubule-associated protein-like 2	EML2	0.224119	1988.11	2590.54	2274.5	2467.97	2577.94	2270.06	2560.32	2223.43	2223.46	1970.52	2087.34	2626.51	2332.35	2406.18	2119.95	2540.92	2174.99	2433.76	2481.63	2364.83	2851.76	2595.02	1786.09	2484.85	2061.05	2477.65	2675.82	1128.04	2531.03	2564.67	2506.93	2465.11	2401.41	2568.61	2537.06	2448.28	2252.39	3086.08	2513.22	2388.77	1955.94	2456.28	3147.43	5968.53	3134.35	2651.72
ANGL1_HUMAN	Angiopoietin-related protein 1	ANGPTL1	2.40519	408.292	282.3	432.523	141.76		617.043	397.875	237.59	1119.09	211.209	215.016	832.374	247.275	202.757	648.925	434.241	524.301	328.442	212.891	521.071	1367.07	1140.99	170.108	215.983	540.038	431.914	270.182		235.118	368.102	354.095	184.169	192.256	209.831		404.085	186.253	481.293	299.764	712.982	986.53	485.009	363.89	13813.6	5359.92	686.213
TSN13_HUMAN	Tetraspanin-13	TSPAN13	0.457022	284.512	183.317	126.252	255.502		237.534	76.151	150.541		162.81	64.9318		191.136		227.302	710.763		190.361	177.076	77.634	182.056	286.103		259.621		132.715	133.358	265.769	184.907	289.186	211.56	239.416	247.492	162.52	354.152	292.726	221.154	409.282	309.55	243.815	85.9904	281.017	144.825		424.513	166.712
BPNT1_HUMAN	3'(2'),5'-bisphosphate nucleotidase 1	BPNT1	0.319275	1081.54	1086.43	971.504	945.321	773.793	964.704	1350.18	955.364	868.106	852.06	1034.78	1405.22	1112.55	1144.69	1299.46	917.671	942.6	1065.2	1073.58	526.096	1236.74	991.222	856.622	1345.81	812.894	1393.19	1112.94	1146.99	1030.28	1165.48	1199.28	880.05	1090.13	1161.27	972.01	892.43	735.047	1359.45	1149.98	850.234	1017.57	880.747	1069.57	3675.1	1368.71	973.176
DDAH2_HUMAN	Putative hydrolase DDAH2	DDAH2	0.513313	1863.67	1582.2	1738.29	2074.34	1430.28	1491.52	1561.97	1135.22	1676.06	1360.89	1557.24	1802.27	1802.85	1909.66	1962.19	1218.78	1549.28	2648.13	1556.14	1569.98	1460.17	2036.99	1409.05	2190.85	1277.65	2022.58	1683.5	1795.28	1739.6	1701.74	1620.51	1543.43	1557.58	1907.06	1665.15	1178.41	1268.97	2030.19	1660.88	1230.77	2293.68	1274.11	1684.93	8974.39	3751.9	1647.76
LY66C_HUMAN	Lymphocyte antigen 6 complex locus protein G6c	LY6G6C	0.432052	12736.7	7887.47	8046.2	15407.5	13541.3	7306.17	7169.33	5463.67	7846.19	7833.29	3195.87	8402.85	9303.18	11467.5	8290.19	3995.58	8190.88	14952.1	12389.9	9419.59	5638.95	15848.1	8680.84	13949.7	5906.63	13323.9	6401.5	7929.7	10558.1	9512.43	7888.57	19212.1	16957.5	7014.48	5601.75	5379.07	4489.8	15584	24599.6	6716.23	9729.85	4076.28	7233.72	4849.35	6268.01	8886.13
ABHGA_HUMAN	Phosphatidylserine lipase ABHD16A	ABHD16A	0.163434	638.198	613.686	681.067	636.586	758.262	610.97	606.156	674.122	811.95	816.95	733.785	896.918	507.203	516.22	789.639	635.366	736.982	604.82	668.888	590.74	776.8	635.277	582.782	601.837	640.021	793.179	767.556	449.425	552.54	649.649	583.186	683.078	480.118	583.995	578.507	682.038	782.493	670.876	634.412	623.157	616.162	630.373	637.737	574.79	573.576	675.818
TXD12_HUMAN	Thioredoxin domain-containing protein 12	TXNDC12	0.296262	697.387	489.321	550.351	699.361	956.645	697.619	972.601	751.144	696.873	466.367	719.053	1329.1	696.255	965.041	753.59	863.226	685.201	1020.38	655.386	816.675	795.468	812.637	712.488	1033.83	593.991	740.748	751.758	742.276	824.872	612.016	592.581	920.072	610.67	1034.27	872.893	848.44	424.974	1050.01	806.382	825.479	857.539	815.689	891.164	2073.44	913.551	662.358
AGR2_HUMAN	Anterior gradient protein 2 homolog	AGR2	0.870065	5292.31	1082.87	837.275	945.275	1687.62	2005.13	1288.59	899.774	1136.08	1041.8	1062.98	672.405	513.869	601.808	1553.58	1231.56	1337.55	1753.2	1813.33	1746.97	835.51	2011.75	1982.25	1312.34	741.101	923.987	1078.49	1919.73	1278.21	1937.06	933.926	1339.48	722.268	862.364	1567.17	907.891	1075.76	1890.87	1759.87	1933.56	1557.28	1836.55	1089.25	8294.86	7142.94	1250.27
BCL10_HUMAN	B-cell lymphoma/leukemia 10	BCL10	0.177797	1096.95	1343.64	1245.78	1072.64	1322.43	930.186	1058	1080.9	1104.46	1114.25	1612.2	847.578	897.547	1131.57	1469.16	1094.93	1390.85	1233.09	1330.25	767.477	884.493	663.946	1367.76	1313.34	1117.96	1357.73	1076.5	1312.75	872.58	1136.6	904.21	995.963	1182.24	1396.64	1388.65	1350.2	969.262	1420.1	878.361	1174.67	1146.26	1315.57	1028.99	1490.16		1286.39
NDUBA_HUMAN	NADH dehydrogenase [ubiquinone] 1 beta subcomplex subunit 10	NDUFB10	0.185393	1989.38	1749	2099.73	2117.29	1561.2	2512.21	1528.79	1705.7	1711.94	2391.99	2228.49	1590.55	1546.28	1433	1310.54	2356.63	2139.87	1658.04	1748.34	1948.83	1788.79	2009.43	1870.9	1427.85	2020.36	1706.8	1455.71	1401.71	1421.52	1769.86	1754.2	1543.29	1487.17	1180.29	1837.16	1979.29	1909.95	1854.07	1779.62	1854.82	1529.43	2231.94	1978.91	664.094	1437.12	1864.4
CLPT1_HUMAN	Putative lipid scramblase CLPTM1	CLPTM1	0.189849	795.191	606.074	810.081	805.553	813.356	846.398	513.485	788.45	786.887	878.651	828.788	573.976	545.623	863.675	567.058	1040.34	810.229	883.822	618.188	838.137	595.276	818.402	762.831	708.514	780.087	625.056	596.876	596.902	626.79	696.176	841.292	573.554	567.752	636.357	702.6	722.711	751.66	823.555	691.195	670.362	936.947	745.406	725.728		663.801	680.175
ZBED1_HUMAN	E3 SUMO-protein ligase ZBED1	ZBED1	0.756122	78.2374	87.2844	77.1797		202.798		83.7471	42.1203		32.5582		519.363	133.642		128.116		32.8104		51.4407		127.787		85.3144	92.542	110.294	131.458	152.265	133.618				36.8617		109.595			45.3313		70.5522	132.935	170.874		81.7028			38.5695
TOM40_HUMAN	Mitochondrial import receptor subunit TOM40 homolog	TOMM40	0.281294	911.55	885.06	906.866	1315.35	990.681	797.311	826.067	1137.6	877.25	1098.75	915.895	810.593	1160.02	831.472	1497.82	1215.01	1087.1	1213.81	1089.43	938.022	821.698	745.729	975.095	1053.06	837.75	923.129	1187.77	1337.27	1136.38	1032.86	1242.55	817.415	801.78	773.767	959.94	1113.4	1610.85	1422.19	1207.13	1041.2	1444.2	1028.83	937.874		2952.07	1164.58
PX11B_HUMAN	Peroxisomal membrane protein 11B	PEX11B	0.248448	494.184	498.97	544.467	520.091	721.478	489.256	511.389	521.585	567.104	535.313	517.615	813.223	586.07	582.418	659.132	754.428	534.487	473.799	519.891	489.933	701.354	413.046	549.081	522.935	510.924	491.712	533.834	626.936	512.445	541.216	486.002	464.499	457.091	467.788	390.487	749.906	386.986	535.335	473.309	733.975	636.236	719.641	560.137		581.033	630.09
PAK4_HUMAN	Serine/threonine-protein kinase PAK 4	PAK4	0.192144	518.414	430.922	434.749	460.265	385.908	304.676	475.088	397.202	480.769	573.682	536.307	270.391	443.516	371.863	518.883	494.256	514.017	541.309	589.655	465.734	396.087	434.779	533.195	397.424	339.95	496.559	613.993	648.573	498.636	489.798	497.207	426.934	428.01	496.198	467.193	520.898	473.425	639.416	493.526	616.111	605.144	653.503	617.732		687.153	494.843
ACL6A_HUMAN	Actin-like protein 6A	ACTL6A	0.407387	725.642	789.381	880.373	728.727	852.782	654.429	948.309	595.015	790.389	614.75	669.048	1666.05	1000.52	714.511	767.292	815.355	666.067	707.713	720.977	788.189	953.538	753.659	695.752	690.015	758.9	878.174	993.072	705.735	767.453	832.541	705.903	680.745	779.905	886.123	715.174	1005.09	550.796	833.221	773.144	866.441	1029.75	857.635	855.396	3426.02	842.376	679.841
CYB_HUMAN	Cytochrome b	MT-CYB	0.540014	655.168	843.964	540.767	1122.97	967.97	758.978		1132.8	653.458	744.139	671.843	513.199	837.789	1098.78	1928.82	607.964	593.371	728.646	922.025	525.987		524.813	1252.5	1077.16	442.236	1365.6	427.212	1494.38	762.45	678.947	696.982	602.981	931.861	687.885	958.256	617.235	958.288						566.769			602.646
CYB5_HUMAN	Cytochrome b5	CYB5A	0.17795	2255.96	2055.43	2123.64	1644.11	2052.69	2408.43	1817.18	1674.94	1906.07	2015.77	2199.6	1253.98	1394.37	1988.92	1330.63	1872.11	2188.84	2133.57	1660.21	2001.98	1669.54	2027.04	1792.92	1838.87	2513.36	1454.91	1982.16	1412.34	1639.93	1691.73	1410.83	1814.59	1449.96	1922.02	1667.21	1616.32	1839.34	1801.75	1977.33	1496.51	1650.02	1595.02	1410.29	897.28	2198.79	1702.94
LDHA_HUMAN	L-lactate dehydrogenase A chain	LDHA	0.43292	61909.3	81720.9	63688.6	59919.2	71724.9	49947.3	78817.1	63238.9	51430	40847.3	47915	117703	79381.6	74402.7	51070	64474.4	52100.9	65029	49434.1	63060.3	84261.1	61317.8	61666.1	54637.9	73825.6	71364.5	63931.3	57653.2	77666.4	47535.1	49964.1	56613.1	62906.9	73933.4	53190.7	78386.9	39934.1	53807	99382.5	80593.4	65712.9	55269.8	70195.7	289033	134166	66230.5
AL1A1_HUMAN	Aldehyde dehydrogenase 1A1	ALDH1A1	0.561933	10789.1	5034.8	6588.08	7111.4	7761.54	4002.58	7782.5	8380.69	3275.72	8254.79	2368.76	4948.48	6169.41	8392.22	9492.91	2877.99	3941.81	14350.8	11801.2	9196.29	3663.53	5705.54	8061.62	11314.5	7990.13	13480.4	9726.99	12125.7	15281.6	11558.2	11754.5	6858.41	9174.41	8520.1	7715.23	6183.54	1971.08	14270.1	13117.1	5301.57	12989.7	7196.36	8069.77	12532.9	9370.91	2219.87
DHE3_HUMAN	Glutamate dehydrogenase 1, mitochondrial	GLUD1	0.140768	6566.38	6573.33	8342.61	5769.83	7938.49	8070.59	7424.66	6337.58	7421.96	7224.65	7051.87	6011.9	6861.82	6319.79	8108.47	8712.41	8355.37	6784.98	8304	6969.63	7210.44	8570.12	6978.41	7869.3	8758.86	7162.56	8712.37	7790.66	5597.45	7419.21	7292.13	7341.85	7347.24	6838.57	8384.71	7625.13	9826.14	7818.55	7012.81	8226.6	6887.58	8069.58	7407.79	4421.59	8269.22	8082.82
NB5R3_HUMAN	NADH-cytochrome b5 reductase 3	CYB5R3	0.219671	3669.63	2705.24	3866.61	3029.86	3762	3207.06	3550.96	4090.8	4985.72	4272.28	4611.16	4816.61	2824.06	3768.58	2515.97	5117.89	4635.33	3674.71	3706.27	2550.73	4073.21	4770.51	3020.95	2663.13	5333.27	1758.88	2470.43	2212.37	2321.91	3558	3427.41	3272.33	3067.12	2785.26	2899.63	4064.48	4230.6	3377.7	3491.15	4185.72	2363.35	3884.19	3351.28	2212.15	3890.26	3713.13
GSHR_HUMAN	Glutathione reductase, mitochondrial	GSR	0.367004	940.868	962.119	939.948	846.22	1984.57	1025.8	1033.32	861.975	1070.46	1053.96	628.595	2116.64	1048.78	845.619	880.232	1217.32	970.579	1214.62	1123.96	1070.14	1414.7	860.211	948.208	873.294	1220.84	1032.58	1371.15	1096.84	988.314	1142.72	899.352	780.858	971.493	1096.16	1052.5	2225.85	1618	1173.11	1794.1	1590.65	1444.33	1501.55	1506.61	3949.51	1608.93	1223.69
COX1_HUMAN	Cytochrome c oxidase subunit 1	MT-CO1	0.528163			109.27	246.751	98.4135		170.277	403.311		740.389			215.013	284.563	178.925			110.309	470.026		102.566		459.056	246.894					317.926	413.013	619.931	106.792	267.6	90.7217	475.59		451.404	390.182	226.86		81.9911	369.514	277.204			287.953
COX2_HUMAN	Cytochrome c oxidase subunit 2	MT-CO2	0.194253	19532.5	16388	19899.6	17524.9	18888	16160.6	12446.4	14346.1	15219.4	16889.5	17201.8	12217.9	15035.9	15808.2	23984.2	20262.4	16304.7	16443.1	21149.4	16093.9	16553	18036.2	16774.7	16708.3	20899.6	15950.2	11818.4	18872.1	13814.6	19117.6	21831.3	16968.8	16872.8	14294.9	18578.7	18084	17052.4	14404.8	16247.3	20944.9	13798.7	15477.7	16847.2	11605.6	12285.1	13809.8
COX3_HUMAN	Cytochrome c oxidase subunit 3	MT-CO3	0.777598	740.145	361.475	908.312	237.352	1795.21	363.44	293.084	396.82	484.051	408.445	381.995	624.846	154.35	259	200.957	1379.34	451.936	405.876	401.34	367.942		611.411	293.802	420.397	594.026	93.9243	295.444	214.685	306.547	422.789	164.302	282.965	243.937	151.516	255.321	630.56	317.624		413.785	440.18	263.578	493.386	179.846			408.571
SODC_HUMAN	Superoxide dismutase [Cu-Zn]	SOD1	0.903638	530.631	976.947	726.431	832.616	1384.1	924.702	1387.85	885.425	1097.87	971.475	852.173	1079.06	910.601	1567.82	2182.86	1210.25	604.318	976.488	724.935	1495.13	517.985	839.77	808.165	1011.28	735.618	1508.95	3413.29	1545.15	957.18	688.358	889.471	1193.82	787.134	1828.06	864.363	775.3	727.778	2151.78	1948.67	1257.3	1959.71	1159.09	1409.64	10428.3	1717.29	690.841
CERU_HUMAN	Ceruloplasmin	CP	2.49983	1093.7	805.192	642.85	454.469	2250.1	678.694	813.024	923.614	1784.06	213.638	671.047	4623.59	755.4	588.469	1424.21	954.262	927.948	4473.67	687.025	764.753	1696.27	867.183	496.249	438.532	575.234	952.727	1474.83	1636.15	684.486	460.484	730.876	415.142	609.274	1517.03	684.843	1177.67	687.836	898.289	1053.26	1970.88	1789.97	1789.26	956.718	34113.9	5095.4	1035.6
F13A_HUMAN	Coagulation factor XIII A chain	F13A1	0.803751	184.956	218.631	155.116	86.7656	315.529	107.962	119.714	199.331	532.577	54.5819	120.114	615.835	197.734	69.8372	187.606	81.4748	94.2085	1082.8	143.832	103.953	257.625	54.9158	159.271		43.032	134.935		113.424	161.623	56.3622	156.115	116.794	199.562	334.241	63.6522	176.236	76.9115	112.889	133.27	318.636	220.707	273.852		303.877		184.338
PNPH_HUMAN	Purine nucleoside phosphorylase	PNP	1.00984	9442.93	9930.45	7284.81	7204.23	10523.9	6290.31	8272.9	7685.7	8192.68	5606.65	5301.19	21654.9	13091	10526.9	9626.54	7367.94	6419.11	9205.5	7546.32	8234.13	16316.9	7924.2	8390.92	10141.7	7878.77	12824.8	7537.17	6822.04	11011.2	7933.64	8899.39	6683.17	7426.46	12755.3	9759.83	9311.33	4578.52	6852.91	9652.45	7658.45	7085.01	6881	9465.8	96660.7	18960.8	6961.75
HPRT_HUMAN	Hypoxanthine-guanine phosphoribosyltransferase	HPRT1	1.6728	1100.66	1345.94	957.216	900.959	1370.28	827.741	1456.96	848.604	1328.21	748.429	740.679	3116.65	1747.71	1070.41	1361.28	982.367	1308.01	1142.71	1031.45	1021.24	1541.62	1018.47	1133.92	1084.42	896.554	1486.89	1221.28	1152.6	1192.47	953.807	1218.46	888.603	998.992	1664	1133.18	1459.02	893.097	898.889	1371.08	1592.66	1336.25	1089.44	1612.58	22328.6	2762.05	978.291
AATM_HUMAN	Aspartate aminotransferase, mitochondrial	GOT2	0.244536	2429.91	2379.26	2034.08	2025.67	2965	3012.75	1904.73	1449.19	1911.88	1388.62	983.976	2430.54	2441.18	1777.38	2597.19	3347.8	1959.03	2783.51	3439.95	2169.6	2258.63	2258.92	1630.19	2370.46	1847.4	2214.26	2700.89	1423.9	1921.99	2825.81	2470.01	1115.94	2186.11	2126.64	2708.59	2624.61	3516.31	3033.82	3360.35	2724.65	2530.51	2967.64	3152.68	3155.39	4996.69	2980.82
EGFR_HUMAN	Epidermal growth factor receptor	EGFR	0.425311	722.908	660.34	824.896	938.572	1103.06	890.216	766.053	1046.87	685.701	986.469	860.754	575.797	696.018	800.526	866.774	1015.05	757.786	976.103	886.076	790.609	728.149	914.512	992.34	779.181	621.966	838.461	846.382	816.231	771.387	862.416	714.143	995.665	769.312	859.066	625.481	822.897	900.223	1287.94	835.073	860.609	804.862	1071.96	755.552	3849.78	1296.23	1141.32
PGK1_HUMAN	Phosphoglycerate kinase 1	PGK1	0.844574	51476.6	59893	46401.2	42602.3	55047.3	44630.3	56005.2	40050.9	49752	31256.2	41562.6	85645.8	53505.7	48055.6	43224.1	39910.5	46926.2	40358.7	37806.3	46213	72042.8	50471.8	46363.8	48371.5	44663.4	46744.3	59160.4	43821.6	56142.1	43529.3	40206.7	41566.5	46266.1	50371.9	44239.2	65254.9	36808	43195.9	77292.6	41407.5	45465.5	45747.1	64981.1	460822	130632	48724.7
KAD1_HUMAN	Adenylate kinase isoenzyme 1	AK1	1.32389	5013.08	3698.62	3144.88	3296.51	3045.84	2818.35	2225.01	3136.97	3380.51	2574.54	3086.57	5246.44	2715.69	2913.36	2622.56	4437.06	2438.4	3483.78	2562.48	3500.63	2260.94	3159.98	3487.59	3565.47	3097.73	4207.19	3087.96	6006.87	4629.76	2758.13	4751.58	2457.95	6370.38	4333.65	3902.68	4538.98	2489.95	3320.87	10581.4	5768.47	7738.4	4263.09	6184.51	9809.2	60474.5	3211.05
THRB_HUMAN	Prothrombin	F2	0.896568	1371.92	863.859	733.389	767.64	1052.02	927.266	1117.05	1421.28	1568.44	433.467	1448.46	2324.76	846.421	775.263	1012.07	725.058	1279.87	5243.08	1293.52	1114.81	1108.39	658.778	810.278	554.315	539.007	617.251	919.178	1281.69	1043.21	999.966	1153.01	992.134	1071.85	1296.85	893.49	837.63	937.609	1012.98	644.689	1061.59	1261.63	1223.07	732.918	8940.17	3526.19	1069.26
C1R_HUMAN	Complement C1r subcomponent	C1R	0.985181	540.94	380.611	224.885	219.551	578.529	141.173	235.759	277	461.032	134.062	225.141	1289.83	173.122	234.038	519.527	153.765	275.891	1620.99	272.973	201.201	614.233	339.266	134.888	157.747	179.857	375.762	224.608	653.081	295.097	160.45	254.734	159.83	238.041	759.911	263.982	506.954	99.3155	403.935	350.972	395.766	504.939	400.883	336.574	3034.4	902.69	341.817
HPT_HUMAN	Haptoglobin	HP	0.825065	3909.66	1753.31	1495.88	3368.5	5051.17	2248.6	2834.52	1790.17	2631.26	470.614	3533.98	10764.7	1189.01	1583.57	5608.39	3915.85	4004.07	6818.27	3400.3	2891.8	5117.08	865.043	1185.79	585.255	1852.14	2060.07	1387.1	5048.12	2027.74	2290.21	2509.45	3275.1	1241.62	4210.56	3454.24	5439.04	3326.9	4185.45	6192.88	2441.62	5996.39	5074.1	4943.5	23313.9	7012.91	4504.28
HPTR_HUMAN	Haptoglobin-related protein	HPR	1.57691	390.67	150.225	97.8492	113.042	390.958	120.96	61.4784	213.893	322.105	58.95	287.854	944.846	146.215	277.59	348.496	338.38	228.678	1393.72	172.415	253.313	209.612	128.203	75.3209	76.1209	166.43	234.245	268.365	345.008	176.858	147.604	340.196	99.4403	172.549	506.069	144.35	261.42		324.697	304.676	232.714	157.622	496.706		4240.03	1454.26	266.071
FA9_HUMAN	Coagulation factor IX	F9	0.710966	209.58	245.06		126.014	473.708	256.59	105.71	160.635	231.176		182.839	588.62	256.728	159.977	238.484	386.797	222.042	934.094	210.225			154.586		168.113			195.324	242.783	170.249	206.811			190.355	397.48	162.451				267.008	362.716			194.804	1097.73
CFAD_HUMAN	Complement factor D	CFD	1.58881	1215.87	456.117	578.48	389.777	450.517	426.405	776.79	409.598	965.635	444.362	821.354	551.161	214.968	264.932	418.895	704.904	1118.24	824.706	502.1	923.018	554.34	768.681	236.445	425.129	494.751		300.673	257.894	302.93	479.295		287.212	127.584	658.348	311.883	645.659	816.598	2057.9	530.426	581.316	384.844	645.298	555.409	9678.96	4074.99	763.838
PLMN_HUMAN	Plasminogen	PLG	0.646037	2654.88	2898.03	1576.41	1760.64	3411.93	1480.97	2051.11	2977.7	3717.34	1142.77	2331.67	7444.54	2301.34	1791.91	2904.34	2420.92	2376.59	14037.8	1674.04	2070.52	3662.35	2549.2	1769.87	1420.63	1484.52	2533.45	1798.08	3112.17	2704.21	1219.95	2583.07	1892.19	2620.96	3987.15	2019.72	3088.88	2843.48	2840.49	2830.09	2751.41	2587.29	3730.82	2556.08	8609.59	5439.12	2590.29
FA12_HUMAN	Coagulation factor XII	F12	1.04836	533.096	527.131	174.163	270.585	686.385	282.255	618.098	532.891	621.397	140.015	950.696	1295.95	640.779	506.778	560.504	164.248	366.545	4453.01	277.701	546.753	495.313	257.334	254.278	255.023	352.616	701.765	372.945	757.103	739.131	384.226	253.027	355.617	246.513	730.092	351.082	234.518	258.681	758.892	436.206	791.677	223.317	599.299	443.831	2925.2	654.674	551.739
TPA_HUMAN	Tissue-type plasminogen activator	PLAT	0.710896	25.4643	73.9329	79.1619		213.308			115.753	111.072		194.43	259.676	40.7936	40.0193	124.627	500.468	47.575	148.937	28.1271		185.725			144.458		180.384	118.587		30.3539	164.284	92.9507	69.3748	58.0065	44.1112	28.7516	100.524	66.8167	150.91	99.1124	190.163	160.34	159.967	89.9077			98.6097
CFAB_HUMAN	Complement factor B	CFB	1.8332	2892.41	1201.21	874.192	1476.47	654.884	1319.71	1400.33	779.397	2271.31	340.82	1312.59	5776.43	1233.67	1169.07	2665.39	682.361	1593.63	7839.12	1702.82	1185.77	1512.99	1202.42	902.807	365.512	724.911	772.679	456.381	1119.26	1385.2	882.855	684.519	733.904	890.46	1747.64	996.617	783.717	716.127	658.621	653.612	669.574	915.326	807.607	664.627	27222.5	4562.77	1106.26
ADA_HUMAN	Adenosine deaminase	ADA	1.78379	140.241	194.518	150.872	129.013	261.929	130.408	208.133		283.85		70.0317	706.091	277.176	86.5793	164.423	49.8459	208.466	115.55	77.0225	157.578	215.179	227.702	110.084	258.136	92.6738	227.518	91.976	270.488	164.722	106.702	53.4445	143.241	217.401	222.728	126.758	325.501	125.619	217.146	251.924	254.392	346.683	243.097	346.677	3695.74	395.562	26.0957
ATP6_HUMAN	ATP synthase subunit a	MT-ATP6	0.440888	3879.81	3119.19	4612.77	5310.24	5529.25	4919.48	3143.67	5440.2	6128.07	6597.85	4839.76	3274.11	3948.47	4083.46	6118.38	6923.36	5856.03	4509.24	6061.53	4838.7	4022.95	5113.15	5367.14	4623.84	5667.38	3903.02	2198.34	3962.5	4190.86	4904.88	5702.73	6185.49	4819.78	4586.58	4253.56	3663.39	4888.6	4569.54	2448.63	4278.24	1693.46	4891.23	3812.65		3140.68	4465.7
CAH1_HUMAN	Carbonic anhydrase 1	CA1	4.03475	180.445	412.224		663.797	126.668	85.3896	193.243	152.921	205.362	110.244		398.929	77.333	102.082	121.736	14.3816	150.071	2556.63	391.273	42.6801	39.698		227.692	128.351	119.728	1283.54	352.393	239.677	77.0627	97.5476	95.2718		809.323	1810.72	174.625		69.9265	213.382	242.016	449.147	1619.12	115.846	769.463	25664.5	1281.9
CAH2_HUMAN	Carbonic anhydrase 2	CA2	2.98115	1837.52	1853.67	741.42	1881.26	910.416	1378.92	1131.75	613.426	1202.44	448.844	1076.01	3120.14	1015.55	939.042	1456.69	544.961	1137.62	2759.55	1010.95	1338.29	1541.86	1847.7	1091.92	915.697	728.487	2347.38	726.317	1104.07	1205.48	1073.92	1004.85	833.073	1903.98	4153.05	975.985	658.961	611.938	1021.74	678.685	557.799	2275.86	620.073	1786.69	54575.6	4062.77	1027.22
ASSY_HUMAN	Argininosuccinate synthase	ASS1	0.347364	1393.85	2414.18	534.075	2684.42	1707.25	1026.73	1164.95	1290.87	439.564	1035.4	563.008	1452.5	1510.91	1950.86	2596.56	890.014	1259.29	1844.23	1222.98	1284.86	1870.59	2180.19	1792.42	2284.08	1672.66	2317.38	976.5	1729.65	1565.11	1711.47	1781.09	1205.2	1431.69	992.196	905.953	2096.82	1387.74	2705.36	2098.12	1094.19	2730.78	1802.64	839.883	2811.16	1824.57	2094.27
OAS1_HUMAN	2'-5'-oligoadenylate synthase 1	OAS1	0.345687	152.551	293.795	316.229	192.103	410.24	219.814	259.483	366.587	213.125	239.206	302.345	661.459	332.56	445.005	223.143	245.61	267.422	156.049	241.64	237.977	546.172	150.619	392.362	280.122	303.584	196.171	298.789	315.719	553.826	196.047	305.832	274.692	421.952	267.816	276.288	338.73	188.792	297.314	376.141	390.435	601.41	319.207	148.852		341.974	253.763
ANT3_HUMAN	Antithrombin-III	SERPINC1	3.05631	729.835	455.026	399.523	315.461	400.652	517.212	572.185	622.37	1139.32	242.859	572.309	1273.81	422.981	390.011	799.271	341.915	877.088	3786.25	422.056	579.853	696.766	614.341	304.575	201.912	425.488	359.746	269.987	424.389	418.509	380.904	423.522	392.582	442.85	1039.59	469.728	461.976	435.113	582.268	312.214	432.471	330.523	656.304	520.59	24694.2	3349.37	525.018
A1AT_HUMAN	Alpha-1-antitrypsin	SERPINA1	2.27132	20190.2	9505.58	13961.2	12881	6756.88	14065.7	13212.2	12883.6	28721.2	3155.14	12608.2	26249.3	11341.7	13301.7	17836.8	3675.69	19541.5	165262	18758.6	17339.7	16816.2	16659	7427.27	5007.25	8967.65	2327.27	2644.56	6790.09	20997.8	14096.1	20139	6163.31	8333.77	23096.8	12245.2	6247.66	3785.45	6467.71	6270.62	5094.38	6584.65	7280.33	6491.86	412611	63726.5	11840.7
AACT_HUMAN	Alpha-1-antichymotrypsin	SERPINA3	3.69764	17810.1	3853.63	4477.97	2187.8	1202.51	10284	3950.03	1803.66	8609.38	845.967	1984.33	8251.71	2852.29	2986.36	2724.86	1140.4	7761.14	16841.9	4755.6	10854	5461.39	14018.9	2192.88	1282.18	5578.63	741.065	751.309	1791.24	3759.16	4911.89	3088.13	1615.26	1550.04	5852.75	4513.31	1746.02	1157.76	1791.42	1904.5	1717.88	1615.61	1438.45	1991.44	248559	14296.1	1817.53
ANGT_HUMAN	Angiotensinogen	AGT	4.04064	1104.83	732.372	618.982	369.689	584.507	448.307	768.904	639.572	1377.87	93.5818	593.058	2289.66	894.282	496.745	970.469	243.116	755.1	5113.85	600.156	817.626	947.907	691.268	255.511	229.617	587.526	560.587	172.477	688.024	780.005	403.045	726.492	203.158	623.421	1326.08	405.644	407.834	214.972	432.882	461.885	433.936	462.291	658.572	464.083	51780.2	5899.23	670.672
A2MG_HUMAN	Alpha-2-macroglobulin	A2M	1.81236	2813.67	5321.24	2195.5	4785.86	4478.98	2682.53	5249.53	5415.12	7423.11	547.665	3176.68	59650.1	5431.08	3302.17	5970.02	983.295	3624.24	70961.6	3123.11	1946.42	6068.38	1508.94	2400.49	2630.71	1442.99	6102.68	1408.54	3088.21	3781.54	2505.3	5411.82	2576.76	6605.45	11790	3093.36	3743.77	1090.55	2010.66	2891.97	1679.17	4365.06	3050.85	2979.78	66552.8	25649.8	2334.03
CO3_HUMAN	Complement C3	C3	1.52574	17324.5	8817.4	5694.75	6809.56	6608.69	7600.48	9922.68	6172.13	13477.3	1798.33	6453.32	44138.8	7557.87	6336.85	11766.9	5041.47	10727.6	54500.7	8270.28	8429.49	13380.7	9414.12	4943.37	4452.79	6348.32	6716.55	2959.11	5992.13	7285.85	8258.77	10555.3	3303.49	5229.58	19057.6	7178.96	5676.71	5350.29	7730.91	5895.42	5924.94	6702.53	6786.06	6343.48	155598	43574.6	7627.73
CO5_HUMAN	Complement C5	C5	0.932363	711.04	1051.48	375.611	658.63	1062.19	477.921	739.331	1019.9	1203.01	259.461	794.642	4046.14	600.327	640.005	1511.51	668.146	669.062	3395.41	680.907	628.704	1090.8	325.626	492.897	408.347	383.019	1042.48	400.738	1167.77	831.249	442.177	1044.69	552.544	665.992	2026.67	709.609	848.702	527.229	811.316	768.988	593.054	951.354	947.869	717.178	6624.83	3181.87	1349.17
TIMP1_HUMAN	Metalloproteinase inhibitor 1	TIMP1	1.1988	14492.4	2011.34	2890.98	2469.86	1566.17	11310	2877.92	2037.89	10730.1	1896.93	2765.2	4041.75	2269.67	3697.13	3035.97	2511.46	6761.85	4355.85	5069.76	7374.91	2239.44	11021.4	2670.56	2497.6	2730.67	3212.35	1378.53	3111.86	3315.19	4197.52	4395.01	2007.88	1826.27	4530.78	3810.34	1927.95	3781.51	2201.87	3782.31	1799.74	3016.08	2629.67	3227.52	44230.6	23812.6	4679.29
CYTC_HUMAN	Cystatin-C	CST3	2.01644	18056.7	3650.85	8599.8	2413.66	4620.64	18930.4	10180.9	3806.77	38938.3	3687.84	7570.03	11451.1	1883.4	5354.07	1079.5	6596.76	21552.6	9217.86	3634.14	16259.8	27399.8	32114.4	2743.64	2057.65	13702.4	995.648	2494.52	1475.78	4746.4	11031.9	3369.59	4771.18	2944.52	3747.81	2235.64	6696.37	4647.65	4060.52	5137.51	10592.5	2857.68	9678.93	5618.06	164571	175904	23336.6
CYTS_HUMAN	Cystatin-S	CST4	1.96883	145386	18888	74241.5	18958.4	63049.1	337207	55536.6	21478.2	384824	60728.2	28215	98409.9	32745	16940.3	8719.73	110834	179784	30939.8	115533	125039	135188	394699	43364.1	36816.5	146497	11963.8	35098	7978.02	36444.5	71775.5	50756	39381.9	65510.7	87549.9	42652.7	119789	35952.3	123772	78068.5	169107	37805.2	101535	56792.7	1703162	693931	121521
[truncated: 4,892 more rows]
[truncated: 31 more columns]

## Sheet: Sheet2 YS_vs_AS
Protein_name	Gene Name	CV	log2FC	P.Value	adj.P.Val	Average_AS	Average_YS	YS1	YS2	YS3	YS4	YS5	YS6	YS7	YS8	YS9	YS10	YS11	YS12	YS13	YS14	YS15	YS16	YS17	YS18	YS19	YS20	YS21	YS22	YS23	YS24	YS25	YS26	YS27	YS28	YS29	YS30	YS31	YS32	YS33	YS34	YS35	AS1	AS2	AS3	AS4	AS5	AS6	AS7
[truncated: 5,689 more rows]
[truncated: 35 more columns]

[truncated: 1 more sheets: overview]
